# Supplementary material for: Web-based LinRegPCR: application for the visualization and analysis of (RT)-qPCR amplification and melting data
Source: BMC Bioinformatics. 2021 Aug 24;22:398. doi: 10.1186/s12859-021-04306-1 (PMC8386043; doi:10.1186/s12859-021-04306-1)
Supplement: Supplementary file 1 — Additional file 1. Excel file comparing the output of the new Python with the original Windows LinRegPCR version. Also illustrating the escence axis. [file 12859_2021_4306_MOESM1_ESM.xlsx]

## Sheet: raw_data
			This chart uses the LinRegPCR sample data from RDML-LinRegPCR
			To reproduce the views go to RDML-LinRegPCR, click "Load Example LinRegPCR", select tab RunView, choose Data Source "Amplification - Raw Data" and select either linear or logarithmic scale with Y-Axis.
id	well	sample	target	excluded	1	2	3	4	5	6	7	8	9	10	11	12	13	14	15	16	17	18	19	20	21	22	23	24	25	26	27	28	29	30	31	32	33	34	35	36	37	38	39	40	41	42	43	44	45
1	A1	3	GAPDH		0.3	0.31	0.31	0.31	0.3	0.3	0.29	0.29	0.3	0.29	0.29	0.29	0.3	0.31	0.32	0.32	0.36	0.41	0.52	0.69	0.99	1.5	2.39	3.77	5.81	8.42	11.29	14	16.12	17.58	18.56	19.26	19.69	20.1	20.33	20.57	20.78	20.99	21.16	21.24	21.41	21.42	21.46	21.55	21.47
2	A2	4	GAPDH		0.3	0.3	0.29	0.3	0.3	0.3	0.3	0.29	0.3	0.3	0.3	0.3	0.31	0.32	0.33	0.35	0.39	0.44	0.57	0.75	1.12	1.73	2.75	4.34	6.56	9.39	12.44	15.15	17.23	18.68	19.58	20.23	20.64	20.85	21.04	21.18	21.25	21.31	21.35	21.4	21.45	21.45	21.64	21.76	21.96
3	A3	5	GAPDH		0.34	0.34	0.34	0.34	0.36	0.32	0.33	0.34	0.33	0.34	0.34	0.33	0.34	0.34	0.37	0.4	0.45	0.53	0.71	0.98	1.45	2.26	3.53	5.45	8.01	10.92	13.77	16.05	17.69	18.73	19.47	19.99	20.24	20.43	20.58	20.64	20.71	20.76	20.79	20.77	20.78	20.79	20.78	20.83	20.83
4	A4	-RT	GAPDH		0.28	0.29	0.27	0.29	0.29	0.27	0.27	0.26	0.27	0.25	0.27	0.26	0.27	0.28	0.27	0.27	0.27	0.27	0.28	0.27	0.27	0.27	0.28	0.28	0.29	0.32	0.34	0.42	0.52	0.69	1.02	1.54	2.47	3.97	6.1	8.93	12.11	14.94	17.07	18.32	18.99	19.33	19.51	19.74	19.99
13	B1	3	GAPDH		0.31	0.3	0.3	0.3	0.31	0.29	0.28	0.3	0.28	0.27	0.29	0.29	0.29	0.32	0.3	0.34	0.36	0.4	0.52	0.67	0.98	1.51	2.38	3.8	5.88	8.67	11.79	14.64	17.04	18.73	19.89	20.6	21.1	21.45	21.74	21.95	22.25	22.44	22.65	22.87	23.01	23.02	23.14	23.18	23.15
14	B2	4	GAPDH		0.3	0.29	0.3	0.3	0.31	0.29	0.29	0.3	0.29	0.3	0.3	0.3	0.3	0.31	0.32	0.34	0.36	0.41	0.51	0.67	0.96	1.47	2.28	3.64	5.56	8.15	11.04	13.78	16.01	17.54	18.56	19.23	19.7	19.91	20.08	20.25	20.36	20.42	20.39	20.44	20.49	20.48	20.57	20.68	20.79
15	B3	5	GAPDH		0.31	0.31	0.33	0.32	0.33	0.31	0.31	0.32	0.31	0.31	0.32	0.31	0.32	0.34	0.34	0.38	0.43	0.5	0.65	0.9	1.34	2.07	3.26	5.02	7.44	10.3	13.16	15.55	17.29	18.43	19.24	19.73	20.05	20.25	20.36	20.45	20.54	20.55	20.56	20.62	20.61	20.6	20.7	20.69	20.65
16	B4	H2O	GAPDH		0.28	0.28	0.28	0.27	0.28	0.27	0.26	0.27	0.26	0.26	0.26	0.25	0.26	0.26	0.26	0.26	0.25	0.26	0.26	0.27	0.26	0.26	0.25	0.27	0.27	0.27	0.28	0.28	0.26	0.28	0.29	0.32	0.37	0.46	0.63	0.93	1.51	2.49	4.15	6.68	9.95	13.44	16.42	18.53	19.84
25	C1	3	CAT		0.66	0.64	0.65	0.66	0.66	0.65	0.64	0.67	0.63	0.65	0.64	0.64	0.64	0.64	0.66	0.66	0.65	0.64	0.64	0.65	0.63	0.64	0.64	0.63	0.64	0.64	0.62	0.64	0.61	0.61	0.6	0.61	0.61	0.6	0.61	0.6	0.62	0.6	0.59	0.62	0.61	0.6	0.61	0.6	0.59
26	C2	4	CAT		0.66	0.66	0.64	0.66	0.66	0.65	0.65	0.66	0.64	0.65	0.65	0.65	0.65	0.66	0.66	0.66	0.67	0.66	0.7	0.73	0.77	0.88	1.04	1.37	1.94	2.83	4.36	6.64	9.84	13.49	16.98	19.68	21.59	22.72	23.46	23.94	24.27	24.37	24.62	24.71	24.79	24.81	24.95	24.97	24.94
27	C3	5	CAT		0.66	0.65	0.66	0.65	0.65	0.66	0.66	0.64	0.63	0.64	0.65	0.64	0.65	0.65	0.65	0.64	0.64	0.64	0.66	0.67	0.68	0.71	0.78	0.88	1.08	1.39	1.96	2.91	4.49	6.8	9.92	13.4	16.56	18.94	20.56	21.52	22.2	22.59	22.82	23.01	23.18	23.21	23.35	23.39	23.41
28	C4	-RT	CAT		0.65	0.64	0.62	0.63	0.63	0.62	0.62	0.63	0.61	0.61	0.61	0.61	0.62	0.61	0.61	0.62	0.61	0.61	0.62	0.61	0.6	0.59	0.59	0.61	0.61	0.61	0.6	0.61	0.62	0.63	0.68	0.73	0.84	0.99	1.3	1.83	2.75	4.23	6.55	9.66	13.38	16.99	19.75	21.63	22.9
37	D1	3	CAT		0.67	0.67	0.67	0.66	0.66	0.65	0.65	0.65	0.64	0.64	0.65	0.64	0.65	0.64	0.64	0.64	0.63	0.64	0.64	0.62	0.63	0.63	0.63	0.63	0.63	0.64	0.64	0.62	0.62	0.63	0.64	0.63	0.63	0.67	0.72	0.78	0.93	1.11	1.54	2.23	3.36	5.18	7.88	11.31	14.9
38	D2	4	CAT		0.67	0.67	0.66	0.65	0.65	0.66	0.65	0.64	0.64	0.64	0.64	0.64	0.64	0.63	0.66	0.63	0.67	0.66	0.69	0.71	0.77	0.85	1.04	1.32	1.88	2.78	4.19	6.39	9.35	12.81	16.03	18.6	20.33	21.41	22.1	22.5	22.81	22.98	23.14	23.18	23.26	23.33	23.37	23.39	23.41
39	D3	5	CAT		0.65	0.69	0.67	0.68	0.66	0.69	0.67	0.65	0.65	0.65	0.66	0.65	0.65	0.66	0.67	0.65	0.66	0.66	0.67	0.66	0.68	0.73	0.79	0.89	1.09	1.39	1.93	2.89	4.38	6.65	9.6	12.98	16.02	18.36	19.88	20.82	21.47	21.79	22.06	22.24	22.35	22.44	22.53	22.59	22.66
40	D4	H2O	CAT		0.66	0.65	0.65	0.64	0.64	0.64	0.64	0.62	0.63	0.62	0.63	0.61	0.61	0.61	0.61	0.61	0.6	0.59	0.62	0.6	0.6	0.61	0.6	0.6	0.6	0.6	0.59	0.59	0.59	0.6	0.58	0.57	0.59	0.59	0.59	0.59	0.6	0.59	0.58	0.59	0.58	0.56	0.58	0.58	0.57
																							Web-based LinRegPCR, raw data, linear scale
																							Web-based LinRegPCR, raw data, logarithmic scale

## Sheet: baseline_corrected_data
			This chart uses the LinRegPCR sample data from RDML-LinRegPCR
			To reproduce the views go to RDML-LinRegPCR, click "Load Example LinRegPCR", select tab LinRegPCR and run LinRegPCR, select tab RunView, choose Data Source "Amplification - Baseline-corrected Data" and select either linear or logarithmic scale with Y-Axis.
id	well	sample	target	excluded	1	2	3	4	5	6	7	8	9	10	11	12	13	14	15	16	17	18	19	20	21	22	23	24	25	26	27	28	29	30	31	32	33	34	35	36	37	38	39	40	41	42	43	44	45
1	A1	3	GAPDH		0.00457007	0.0145701	0.0145701	0.0145701	0.00457007	0.00457007			0.00457007				0.00457007	0.0145701	0.0245701	0.0245701	0.0645701	0.11457	0.22457	0.39457	0.69457	1.20457	2.09457	3.47457	5.51457	8.12457	10.9946	13.7046	15.8246	17.2846	18.2646	18.9646	19.3946	19.8046	20.0346	20.2746	20.4846	20.6946	20.8646	20.9446	21.1146	21.1246	21.1646	21.2546	21.1746
2	A2	4	GAPDH														0.00705285	0.0170529	0.0270529	0.0470529	0.0870529	0.137053	0.267053	0.447053	0.817053	1.42705	2.44705	4.03705	6.25705	9.08705	12.1371	14.8471	16.9271	18.3771	19.2771	19.9271	20.3371	20.5471	20.7371	20.8771	20.9471	21.0071	21.0471	21.0971	21.1471	21.1471	21.3371	21.4571	21.6571
3	A3	5	GAPDH		0.0168918	0.0168918	0.0168918	0.0168918	0.0368918		0.00689178	0.0168918	0.00689178	0.0168918	0.0168918	0.00689178	0.0168918	0.0168918	0.0468918	0.0768918	0.126892	0.206892	0.386892	0.656892	1.12689	1.93689	3.20689	5.12689	7.68689	10.5969	13.4469	15.7269	17.3669	18.4069	19.1469	19.6669	19.9169	20.1069	20.2569	20.3169	20.3869	20.4369	20.4669	20.4469	20.4569	20.4669	20.4569	20.5069	20.5069
4	A4	-RT	GAPDH		0.0123368	0.0223368	0.00233677	0.0223368	0.0223368	0.00233677	0.00233677		0.00233677		0.00233677		0.00233677	0.0123368	0.00233677	0.00233677	0.00233677	0.00233677	0.0123368	0.00233677	0.00233677	0.00233677	0.0123368	0.0123368	0.0223368	0.0523368	0.0723368	0.152337	0.252337	0.422337	0.752337	1.27234	2.20234	3.70234	5.83234	8.66234	11.8423	14.6723	16.8023	18.0523	18.7223	19.0623	19.2423	19.4723	19.7223
13	B1	3	GAPDH		0.0127892	0.00278921	0.00278921	0.00278921	0.0127892			0.00278921						0.0227892	0.00278921	0.0427892	0.0627892	0.102789	0.222789	0.372789	0.682789	1.21279	2.08279	3.50279	5.58279	8.37279	11.4928	14.3428	16.7428	18.4328	19.5928	20.3028	20.8028	21.1528	21.4428	21.6528	21.9528	22.1428	22.3528	22.5728	22.7128	22.7228	22.8428	22.8828	22.8528
14	B2	4	GAPDH		0.00203632		0.00203632	0.00203632	0.0120363			0.00203632		0.00203632	0.00203632	0.00203632	0.00203632	0.0120363	0.0220363	0.0420363	0.0620363	0.112036	0.212036	0.372036	0.662036	1.17204	1.98204	3.34204	5.26204	7.85204	10.742	13.482	15.712	17.242	18.262	18.932	19.402	19.612	19.782	19.952	20.062	20.122	20.092	20.142	20.192	20.182	20.272	20.382	20.492
15	B3	5	GAPDH				0.0158991	0.00589908	0.0158991			0.00589908			0.00589908		0.00589908	0.0258991	0.0258991	0.0658991	0.115899	0.185899	0.335899	0.585899	1.0259	1.7559	2.9459	4.7059	7.1259	9.9859	12.8459	15.2359	16.9759	18.1159	18.9259	19.4159	19.7359	19.9359	20.0459	20.1359	20.2259	20.2359	20.2459	20.3059	20.2959	20.2859	20.3859	20.3759	20.3359
16	B4	H2O	GAPDH		0.0199551	0.0199551	0.0199551	0.00995512	0.0199551	0.00995512		0.00995512												0.00995512				0.00995512	0.00995512	0.00995512	0.0199551	0.0199551		0.0199551	0.0299551	0.0599551	0.109955	0.199955	0.369955	0.669955	1.24996	2.22996	3.88996	6.41996	9.68996	13.18	16.16	18.27	19.58
25	C1	3	CAT		0.0759	0.0559	0.0659	0.0759	0.0759	0.0659	0.0559	0.0859	0.0459	0.0659	0.0559	0.0559	0.0559	0.0559	0.0759	0.0759	0.0659	0.0559	0.0559	0.0659	0.0459	0.0559	0.0559	0.0459	0.0559	0.0559	0.0359	0.0559	0.0259	0.0259	0.0159	0.0259	0.0259	0.0159	0.0259	0.0159	0.0359	0.0159	0.0059	0.0359	0.0259	0.0159	0.0259	0.0159	0.0059
26	C2	4	CAT																		0.00961194		0.0396119	0.0696119	0.109612	0.219612	0.379612	0.709612	1.27961	2.16961	3.69961	5.97961	9.17961	12.8296	16.3196	19.0196	20.9296	22.0596	22.7996	23.2796	23.6096	23.7096	23.9596	24.0496	24.1296	24.1496	24.2896	24.3096	24.2796
27	C3	5	CAT		0.0148682	0.00486819	0.0148682	0.00486819	0.00486819	0.0148682	0.0148682				0.00486819		0.00486819	0.00486819	0.00486819				0.0148682	0.0248682	0.0348682	0.0648682	0.134868	0.234868	0.434868	0.744868	1.31487	2.26487	3.84487	6.15487	9.27487	12.7549	15.9149	18.2949	19.9149	20.8749	21.5549	21.9449	22.1749	22.3649	22.5349	22.5649	22.7049	22.7449	22.7649
28	C4	-RT	CAT		0.0572763	0.0472763	0.0272763	0.0372763	0.0372763	0.0272763	0.0272763	0.0372763	0.0172763	0.0172763	0.0172763	0.0172763	0.0272763	0.0172763	0.0172763	0.0272763	0.0172763	0.0172763	0.0272763	0.0172763	0.0072763			0.0172763	0.0172763	0.0172763	0.0072763	0.0172763	0.0272763	0.0372763	0.0872763	0.137276	0.247276	0.397276	0.707276	1.23728	2.15728	3.63728	5.95728	9.06728	12.7873	16.3973	19.1573	21.0373	22.3073
37	D1	3	CAT		0.0663949	0.0663949	0.0663949	0.0563949	0.0563949	0.0463949	0.0463949	0.0463949	0.0363949	0.0363949	0.0463949	0.0363949	0.0463949	0.0363949	0.0363949	0.0363949	0.0263949	0.0363949	0.0363949	0.0163949	0.0263949	0.0263949	0.0263949	0.0263949	0.0263949	0.0363949	0.0363949	0.0163949	0.0163949	0.0263949	0.0363949	0.0263949	0.0263949	0.0663949	0.116395	0.176395	0.326395	0.506395	0.936395	1.62639	2.75639	4.57639	7.27639	10.7064	14.2964
38	D2	4	CAT		0.023978	0.023978	0.013978	0.00397798	0.00397798	0.013978	0.00397798								0.013978		0.023978	0.013978	0.043978	0.063978	0.123978	0.203978	0.393978	0.673978	1.23398	2.13398	3.54398	5.74398	8.70398	12.164	15.384	17.954	19.684	20.764	21.454	21.854	22.164	22.334	22.494	22.534	22.614	22.684	22.724	22.744	22.764
39	D3	5	CAT		0.0230511	0.0630511	0.0430511	0.0530511	0.0330511	0.0630511	0.0430511	0.0230511	0.0230511	0.0230511	0.0330511	0.0230511	0.0230511	0.0330511	0.0430511	0.0230511	0.0330511	0.0330511	0.0430511	0.0330511	0.0530511	0.103051	0.163051	0.263051	0.463051	0.763051	1.30305	2.26305	3.75305	6.02305	8.97305	12.3531	15.3931	17.7331	19.2531	20.1931	20.8431	21.1631	21.4331	21.6131	21.7231	21.8131	21.9031	21.9631	22.0331
40	D4	H2O	CAT		0.1056	0.0956	0.0956	0.0856	0.0856	0.0856	0.0856	0.0656	0.0756	0.0656	0.0756	0.0556	0.0556	0.0556	0.0556	0.0556	0.0456	0.0356	0.0656	0.0456	0.0456	0.0556	0.0456	0.0456	0.0456	0.0456	0.0356	0.0356	0.0356	0.0456	0.0256	0.0156	0.0356	0.0356	0.0356	0.0356	0.0456	0.0356	0.0256	0.0356	0.0256	0.0056	0.0256	0.0256	0.0156
																							Web-based LinRegPCR, baseline-corrected data, linear scale
																							Web-based LinRegPCR, raw data, logarithmic scale

## Sheet: graphs_combined
																									GAPDH
																									CAT
																									-RT
																									H2O

## Sheet: Output_group_thresholds
Analysis of Real Time PCR data	version:2020.2	WoL: amplicon group			Chemistry: DNA binding dye (non-saturating	N0 = threshold /(Eff_mean^Cq)			LEGEND
analysis date:27-Jun-21		points in WoL: 4			Input: ss-cDNA
Input Sheet: Sheet2		Thresholds: group							Sample Use:
name	indiv_PCR_eff	Amplicon	threshold	mean_PCR_eff	Cq	N0	Sample_Use	Quality_checks	1: used for W-o-L setting
A1_3_GAPDH	1.75147	GAPDH	0.7945	1.76517	21.2399	4.55364e-06	1 2 3	0 - - - - - - - - - - - - -	2: contributes to mean PCR efficiency
A2_4_GAPDH	1.75607	GAPDH	0.7945	1.76517	20.9627	5.33045e-06	1 2 3	0 - - - - - - - - - - - - -	3: N0 value calculated
A3_5_GAPDH	1.7532	GAPDH	0.7945	1.76517	20.3384	7.60006e-06	1 2 3	0 - - - - - - - - - - - - -	0: not used / calculated
A4__RT_GAPDH	1.72132	GAPDH	0.7945	1.76517	31.0994	1.67934e-08	1 2 3	0 - - - - - - - - - - - - -
B1_3_GAPDH	1.76624	GAPDH	0.7945	1.76517	21.2729	4.46899e-06	1 2 3	0 - - - - - - - - - - - - -	Quality Checks:
B2_4_GAPDH	1.76925	GAPDH	0.7945	1.76517	21.3241	4.34067e-06	1 2 3	0 - - - - - - - - - - - - -	0: passed all checks
B3_5_GAPDH	1.76486	GAPDH	0.7945	1.76517	20.5393	6.78021e-06	1 2 3	0 - - - - - - - - - - - - -	1: no amplification
B4_H2O_GAPDH	1.83899	GAPDH	0.7945	1.76517	36.3189	8.65053e-10	1 2 3	- - - - - 5 - - - - - - - -	2: baseline error
C1_3_CAT	1	CAT	2.0795	1.73077	0	-999	0 0 0	- 1 - 3 - 5 6 - - - - - - -	3: no plateau
C2_4_CAT	1.7301	CAT	2.0795	1.73077	25.9294	1.38224e-06	1 2 3	0 - - - - - - - - - - - - -	4: noisy sample
C3_5_CAT	1.72765	CAT	2.0795	1.73077	27.8578	4.79918e-07	1 2 3	0 - - - - - - - - - - - - -	5: PCR efficiency outside 5%
C4__RT_CAT	1.72783	CAT	2.0795	1.73077	36.9566	3.26201e-09	1 2 3	0 - - - - - - - - - - - - -	6: excluded from mean Eff
D1_3_CAT	1.75684	CAT	2.0795	1.73077	40.4909	4.69316e-10	0 2 3	- - - 3 - - - - - - - - - -	7: excluded by user
D2_4_CAT	1.73797	CAT	2.0795	1.73077	25.9966	1.33224e-06	1 2 3	0 - - - - - - - - - - - - -	8: included by user
D3_5_CAT	1.70421	CAT	2.0795	1.73077	27.8623	4.78734e-07	1 2 3	0 - - - - - - - - - - - - -	9: manual baseline
D4_H2O_CAT	1	CAT	2.0795	1.73077	0	-999	0 0 0	- 1 - 3 - 5 6 - - - - - - -
									if amplicon groups are defined the rules are applied per group
									User Choices:
									Calculation of Mean Efficiency:
									include <no plateau> samples
									include <efficiency outlier> samples
									efficiency outlier defined as >5% from group median
									Baseline Estimation:
									log-linear phase criterion: strictly continuous Log-linear phase
	0	0.7945				0	2.0795
	45	0.7945				45	2.0795

## Sheet: Output_common_threshold
Analysis of Real Time PCR data	version:2020.2	WoL: amplicon group			Chemistry: DNA binding dye (non-saturating	N0 = threshold /(Eff_mean^Cq)			LEGEND
analysis date:27-Jun-21		points in WoL: 4			Input: ss-cDNA
Input Sheet: Sheet2		Threshold: common							Sample Use:
name	indiv_PCR_eff	Amplicon	threshold	mean_PCR_eff	Cq	N0	Sample_Use	Quality_checks	1: used for W-o-L setting
A1_3_GAPDH	1.75147	GAPDH	1.28536	1.76517	22.0865	4.55364e-06	1 2 3	0 - - - - - - - - - - - - -	2: contributes to mean PCR efficiency
A2_4_GAPDH	1.75607	GAPDH	1.28536	1.76517	21.8093	5.33045e-06	1 2 3	0 - - - - - - - - - - - - -	3: N0 value calculated
A3_5_GAPDH	1.7532	GAPDH	1.28536	1.76517	21.185	7.60006e-06	1 2 3	0 - - - - - - - - - - - - -	0: not used / calculated
A4__RT_GAPDH	1.72132	GAPDH	1.28536	1.76517	31.946	1.67934e-08	1 2 3	0 - - - - - - - - - - - - -
B1_3_GAPDH	1.76624	GAPDH	1.28536	1.76517	22.1195	4.46899e-06	1 2 3	0 - - - - - - - - - - - - -	Quality Checks:
B2_4_GAPDH	1.76925	GAPDH	1.28536	1.76517	22.1708	4.34067e-06	1 2 3	0 - - - - - - - - - - - - -	0: passed all checks
B3_5_GAPDH	1.76486	GAPDH	1.28536	1.76517	21.3859	6.78021e-06	1 2 3	0 - - - - - - - - - - - - -	1: no amplification
B4_H2O_GAPDH	1.83899	GAPDH	1.28536	1.76517	37.1655	8.65053e-10	1 2 3	- - - - - 5 - - - - - - - -	2: baseline error
C1_3_CAT	1	CAT	1.28536	1.73077	0	-999	0 0 0	- 1 - 3 - 5 6 - - - - - - -	3: no plateau
C2_4_CAT	1.7301	CAT	1.28536	1.73077	25.0524	1.38224e-06	1 2 3	0 - - - - - - - - - - - - -	4: noisy sample
C3_5_CAT	1.72765	CAT	1.28536	1.73077	26.9808	4.79918e-07	1 2 3	0 - - - - - - - - - - - - -	5: PCR efficiency outside 5%
C4__RT_CAT	1.72783	CAT	1.28536	1.73077	36.0796	3.26201e-09	1 2 3	0 - - - - - - - - - - - - -	6: excluded from mean Eff
D1_3_CAT	1.75684	CAT	1.28536	1.73077	39.614	4.69316e-10	0 2 3	- - - 3 - - - - - - - - - -	7: excluded by user
D2_4_CAT	1.73797	CAT	1.28536	1.73077	25.1196	1.33224e-06	1 2 3	0 - - - - - - - - - - - - -	8: included by user
D3_5_CAT	1.70421	CAT	1.28536	1.73077	26.9853	4.78734e-07	1 2 3	0 - - - - - - - - - - - - -	9: manual baseline
D4_H2O_CAT	1	CAT	1.28536	1.73077	0	-999	0 0 0	- 1 - 3 - 5 6 - - - - - - -
									if amplicon groups are defined the rules are applied per group
						check that N0 is the same			User Choices:
						1
						1			Calculation of Mean Efficiency:
						1			include <no plateau> samples
						1			include <efficiency outlier> samples
						1			efficiency outlier defined as >5% from group median
						1			Baseline Estimation:
						1			log-linear phase criterion: strictly continuous Log-linear phase
						1
						1
						1
						1
						1
						1
						1
						1
						1
	0	1.28536
	45	1.28536

## Sheet: for_import_windows_LinRegPCR
well	sample	1	2	3	4	5	6	7	8	9	10	11	12	13	14	15	16	17	18	19	20	21	22	23	24	25	26	27	28	29	30	31	32	33	34	35	36	37	38	39	40	41	42	43	44	45
A1	3_GAPDH	0.3	0.31	0.31	0.31	0.3	0.3	0.29	0.29	0.3	0.29	0.29	0.29	0.3	0.31	0.32	0.32	0.36	0.41	0.52	0.69	0.99	1.5	2.39	3.77	5.81	8.42	11.29	14	16.12	17.58	18.56	19.26	19.69	20.1	20.33	20.57	20.78	20.99	21.16	21.24	21.41	21.42	21.46	21.55	21.47
A2	4_GAPDH	0.3	0.3	0.29	0.3	0.3	0.3	0.3	0.29	0.3	0.3	0.3	0.3	0.31	0.32	0.33	0.35	0.39	0.44	0.57	0.75	1.12	1.73	2.75	4.34	6.56	9.39	12.44	15.15	17.23	18.68	19.58	20.23	20.64	20.85	21.04	21.18	21.25	21.31	21.35	21.4	21.45	21.45	21.64	21.76	21.96
A3	5_GAPDH	0.34	0.34	0.34	0.34	0.36	0.32	0.33	0.34	0.33	0.34	0.34	0.33	0.34	0.34	0.37	0.4	0.45	0.53	0.71	0.98	1.45	2.26	3.53	5.45	8.01	10.92	13.77	16.05	17.69	18.73	19.47	19.99	20.24	20.43	20.58	20.64	20.71	20.76	20.79	20.77	20.78	20.79	20.78	20.83	20.83
A4	-RT_GAPDH	0.28	0.29	0.27	0.29	0.29	0.27	0.27	0.26	0.27	0.25	0.27	0.26	0.27	0.28	0.27	0.27	0.27	0.27	0.28	0.27	0.27	0.27	0.28	0.28	0.29	0.32	0.34	0.42	0.52	0.69	1.02	1.54	2.47	3.97	6.1	8.93	12.11	14.94	17.07	18.32	18.99	19.33	19.51	19.74	19.99
B1	3_GAPDH	0.31	0.3	0.3	0.3	0.31	0.29	0.28	0.3	0.28	0.27	0.29	0.29	0.29	0.32	0.3	0.34	0.36	0.4	0.52	0.67	0.98	1.51	2.38	3.8	5.88	8.67	11.79	14.64	17.04	18.73	19.89	20.6	21.1	21.45	21.74	21.95	22.25	22.44	22.65	22.87	23.01	23.02	23.14	23.18	23.15
B2	4_GAPDH	0.3	0.29	0.3	0.3	0.31	0.29	0.29	0.3	0.29	0.3	0.3	0.3	0.3	0.31	0.32	0.34	0.36	0.41	0.51	0.67	0.96	1.47	2.28	3.64	5.56	8.15	11.04	13.78	16.01	17.54	18.56	19.23	19.7	19.91	20.08	20.25	20.36	20.42	20.39	20.44	20.49	20.48	20.57	20.68	20.79
B3	5_GAPDH	0.31	0.31	0.33	0.32	0.33	0.31	0.31	0.32	0.31	0.31	0.32	0.31	0.32	0.34	0.34	0.38	0.43	0.5	0.65	0.9	1.34	2.07	3.26	5.02	7.44	10.3	13.16	15.55	17.29	18.43	19.24	19.73	20.05	20.25	20.36	20.45	20.54	20.55	20.56	20.62	20.61	20.6	20.7	20.69	20.65
B4	H2O_GAPDH	0.28	0.28	0.28	0.27	0.28	0.27	0.26	0.27	0.26	0.26	0.26	0.25	0.26	0.26	0.26	0.26	0.25	0.26	0.26	0.27	0.26	0.26	0.25	0.27	0.27	0.27	0.28	0.28	0.26	0.28	0.29	0.32	0.37	0.46	0.63	0.93	1.51	2.49	4.15	6.68	9.95	13.44	16.42	18.53	19.84
C1	3_CAT	0.66	0.64	0.65	0.66	0.66	0.65	0.64	0.67	0.63	0.65	0.64	0.64	0.64	0.64	0.66	0.66	0.65	0.64	0.64	0.65	0.63	0.64	0.64	0.63	0.64	0.64	0.62	0.64	0.61	0.61	0.6	0.61	0.61	0.6	0.61	0.6	0.62	0.6	0.59	0.62	0.61	0.6	0.61	0.6	0.59
C2	4_CAT	0.66	0.66	0.64	0.66	0.66	0.65	0.65	0.66	0.64	0.65	0.65	0.65	0.65	0.66	0.66	0.66	0.67	0.66	0.7	0.73	0.77	0.88	1.04	1.37	1.94	2.83	4.36	6.64	9.84	13.49	16.98	19.68	21.59	22.72	23.46	23.94	24.27	24.37	24.62	24.71	24.79	24.81	24.95	24.97	24.94
C3	5_CAT	0.66	0.65	0.66	0.65	0.65	0.66	0.66	0.64	0.63	0.64	0.65	0.64	0.65	0.65	0.65	0.64	0.64	0.64	0.66	0.67	0.68	0.71	0.78	0.88	1.08	1.39	1.96	2.91	4.49	6.8	9.92	13.4	16.56	18.94	20.56	21.52	22.2	22.59	22.82	23.01	23.18	23.21	23.35	23.39	23.41
C4	-RT_CAT	0.65	0.64	0.62	0.63	0.63	0.62	0.62	0.63	0.61	0.61	0.61	0.61	0.62	0.61	0.61	0.62	0.61	0.61	0.62	0.61	0.6	0.59	0.59	0.61	0.61	0.61	0.6	0.61	0.62	0.63	0.68	0.73	0.84	0.99	1.3	1.83	2.75	4.23	6.55	9.66	13.38	16.99	19.75	21.63	22.9
D1	3_CAT	0.67	0.67	0.67	0.66	0.66	0.65	0.65	0.65	0.64	0.64	0.65	0.64	0.65	0.64	0.64	0.64	0.63	0.64	0.64	0.62	0.63	0.63	0.63	0.63	0.63	0.64	0.64	0.62	0.62	0.63	0.64	0.63	0.63	0.67	0.72	0.78	0.93	1.11	1.54	2.23	3.36	5.18	7.88	11.31	14.9
D2	4_CAT	0.67	0.67	0.66	0.65	0.65	0.66	0.65	0.64	0.64	0.64	0.64	0.64	0.64	0.63	0.66	0.63	0.67	0.66	0.69	0.71	0.77	0.85	1.04	1.32	1.88	2.78	4.19	6.39	9.35	12.81	16.03	18.6	20.33	21.41	22.1	22.5	22.81	22.98	23.14	23.18	23.26	23.33	23.37	23.39	23.41
D3	5_CAT	0.65	0.69	0.67	0.68	0.66	0.69	0.67	0.65	0.65	0.65	0.66	0.65	0.65	0.66	0.67	0.65	0.66	0.66	0.67	0.66	0.68	0.73	0.79	0.89	1.09	1.39	1.93	2.89	4.38	6.65	9.6	12.98	16.02	18.36	19.88	20.82	21.47	21.79	22.06	22.24	22.35	22.44	22.53	22.59	22.66
D4	H2O_CAT	0.66	0.65	0.65	0.64	0.64	0.64	0.64	0.62	0.63	0.62	0.63	0.61	0.61	0.61	0.61	0.61	0.6	0.59	0.62	0.6	0.6	0.61	0.6	0.6	0.6	0.6	0.59	0.59	0.59	0.6	0.58	0.57	0.59	0.59	0.59	0.59	0.6	0.59	0.58	0.59	0.58	0.56	0.58	0.58	0.57
