# Supplementary material for: Web-based LinRegPCR: application for the visualization and analysis of (RT)-qPCR amplification and melting data
Source: BMC Bioinformatics. 2021 Aug 24;22:398. doi: 10.1186/s12859-021-04306-1 (PMC8386043; doi:10.1186/s12859-021-04306-1)
Supplement: Supplementary file 6 — Additional file 6. This file contains example amplification and melting curve data in RDML format. [file 12859_2021_4306_MOESM6_ESM.zip]

Archive with 1 entries (1 files):
- 12859_2021_4306_MOESM6_ESM.xml
