# Supplementary material for: Web-based LinRegPCR: application for the visualization and analysis of (RT)-qPCR amplification and melting data
Source: BMC Bioinformatics. 2021 Aug 24;22:398. doi: 10.1186/s12859-021-04306-1 (PMC8386043; doi:10.1186/s12859-021-04306-1)
Supplement: Supplementary file 6 — Additional file 6. This file contains example amplification and melting curve data in RDML format. [file 12859_2021_4306_MOESM6_ESM.zip › 12859_2021_4306_MOESM6_ESM.xml]

<rdml xmlns:rdml="http://www.rdml.org" xmlns="http://www.rdml.org" version="1.3">
<dateMade>2021-04-14T06:59:04</dateMade>
<dateUpdated>2021-04-14T07:34:33</dateUpdated>
<dye id="LC Green"><dyeChemistry>saturating DNA binding dye</dyeChemistry></dye><sample id="A100_CRE0"><type>unkn</type></sample><sample id="A75_CRE25"><type>unkn</type></sample><sample id="A50_CRE50"><type>unkn</type></sample><sample id="A25_CRE75"><type>unkn</type></sample><sample id="A0_CRE100"><type>unkn</type></sample><target id="CRE"><type>toi</type><meltingTemperature>91.0</meltingTemperature><dyeId id="LC Green"/></target><experiment id="Example Experiment"><run id="Example Run"><pcrFormat><rows>16</rows><columns>24</columns><rowLabel>ABC</rowLabel><columnLabel>123</columnLabel></pcrFormat><react id="8"><sample id="A0_CRE100"/><data><tar id="CRE"/><adp><cyc>1</cyc><fluor>12.34</fluor></adp><adp><cyc>2</cyc><fluor>12.63</fluor></adp><adp><cyc>3</cyc><fluor>12.72</fluor></adp><adp><cyc>4</cyc><fluor>12.94</fluor></adp><adp><cyc>5</cyc><fluor>12.99</fluor></adp><adp><cyc>6</cyc><fluor>13.15</fluor></adp><adp><cyc>7</cyc><fluor>13.27</fluor></adp><adp><cyc>8</cyc><fluor>13.48</fluor></adp><adp><cyc>9</cyc><fluor>13.62</fluor></adp><adp><cyc>10</cyc><fluor>13.74</fluor></adp><adp><cyc>11</cyc><fluor>13.86</fluor></adp><adp><cyc>12</cyc><fluor>13.92</fluor></adp><adp><cyc>13</cyc><fluor>14.06</fluor></adp><adp><cyc>14</cyc><fluor>14.07</fluor></adp><adp><cyc>15</cyc><fluor>14.12</fluor></adp><adp><cyc>16</cyc><fluor>14.22</fluor></adp><adp><cyc>17</cyc><fluor>14.31</fluor></adp><adp><cyc>18</cyc><fluor>14.38</fluor></adp><adp><cyc>19</cyc><fluor>14.44</fluor></adp><adp><cyc>20</cyc><fluor>14.5</fluor></adp><adp><cyc>21</cyc><fluor>14.61</fluor></adp><adp><cyc>22</cyc><fluor>14.74</fluor></adp><adp><cyc>23</cyc><fluor>14.81</fluor></adp><adp><cyc>24</cyc><fluor>14.92</fluor></adp><adp><cyc>25</cyc><fluor>15.08</fluor></adp><adp><cyc>26</cyc><fluor>15.37</fluor></adp><adp><cyc>27</cyc><fluor>15.76</fluor></adp><adp><cyc>28</cyc><fluor>16.39</fluor></adp><adp><cyc>29</cyc><fluor>17.55</fluor></adp><adp><cyc>30</cyc><fluor>19.59</fluor></adp><adp><cyc>31</cyc><fluor>23.35</fluor></adp><adp><cyc>32</cyc><fluor>29.73</fluor></adp><adp><cyc>33</cyc><fluor>40.88</fluor></adp><adp><cyc>34</cyc><fluor>59.05</fluor></adp><adp><cyc>35</cyc><fluor>86.27</fluor></adp><adp><cyc>36</cyc><fluor>121.63</fluor></adp><adp><cyc>37</cyc><fluor>159.59</fluor></adp><adp><cyc>38</cyc><fluor>192.54</fluor></adp><adp><cyc>39</cyc><fluor>214.85</fluor></adp><adp><cyc>40</cyc><fluor>227.07</fluor></adp><adp><cyc>41</cyc><fluor>233.75</fluor></adp><adp><cyc>42</cyc><fluor>237.16</fluor></adp><adp><cyc>43</cyc><fluor>239.22</fluor></adp><adp><cyc>44</cyc><fluor>240.39</fluor></adp><adp><cyc>45</cyc><fluor>241.54</fluor></adp><mdp><tmp>64.92</tmp><fluor>311.35</fluor></mdp><mdp><tmp>64.86</tmp><fluor>311.59</fluor></mdp><mdp><tmp>64.74</tmp><fluor>312.16</fluor></mdp><mdp><tmp>64.65</tmp><fluor>312.63</fluor></mdp><mdp><tmp>64.77</tmp><fluor>313.46</fluor></mdp><mdp><tmp>65.04</tmp><fluor>312.95</fluor></mdp><mdp><tmp>65.44</tmp><fluor>312.41</fluor></mdp><mdp><tmp>65.76</tmp><fluor>310.73</fluor></mdp><mdp><tmp>66.09</tmp><fluor>308.88</fluor></mdp><mdp><tmp>66.41</tmp><fluor>307.14</fluor></mdp><mdp><tmp>66.65</tmp><fluor>305.56</fluor></mdp><mdp><tmp>66.88</tmp><fluor>304.05</fluor></mdp><mdp><tmp>67.12</tmp><fluor>302.2</fluor></mdp><mdp><tmp>67.36</tmp><fluor>300.02</fluor></mdp><mdp><tmp>67.56</tmp><fluor>298.27</fluor></mdp><mdp><tmp>67.8</tmp><fluor>296.46</fluor></mdp><mdp><tmp>68.06</tmp><fluor>294.35</fluor></mdp><mdp><tmp>68.3</tmp><fluor>292.07</fluor></mdp><mdp><tmp>68.48</tmp><fluor>290.14</fluor></mdp><mdp><tmp>68.7</tmp><fluor>288.38</fluor></mdp><mdp><tmp>68.95</tmp><fluor>286.07</fluor></mdp><mdp><tmp>69.22</tmp><fluor>283.83</fluor></mdp><mdp><tmp>69.39</tmp><fluor>282.09</fluor></mdp><mdp><tmp>69.62</tmp><fluor>280.35</fluor></mdp><mdp><tmp>69.83</tmp><fluor>278.46</fluor></mdp><mdp><tmp>70.06</tmp><fluor>276.43</fluor></mdp><mdp><tmp>70.26</tmp><fluor>274.41</fluor></mdp><mdp><tmp>70.45</tmp><fluor>272.11</fluor></mdp><mdp><tmp>70.67</tmp><fluor>270.78</fluor></mdp><mdp><tmp>70.91</tmp><fluor>269.16</fluor></mdp><mdp><tmp>71.11</tmp><fluor>267.07</fluor></mdp><mdp><tmp>71.31</tmp><fluor>264.61</fluor></mdp><mdp><tmp>71.52</tmp><fluor>262.83</fluor></mdp><mdp><tmp>71.75</tmp><fluor>261.13</fluor></mdp><mdp><tmp>71.98</tmp><fluor>259.4</fluor></mdp><mdp><tmp>72.19</tmp><fluor>257.77</fluor></mdp><mdp><tmp>72.4</tmp><fluor>255.94</fluor></mdp><mdp><tmp>72.62</tmp><fluor>254.3</fluor></mdp><mdp><tmp>72.83</tmp><fluor>252.17</fluor></mdp><mdp><tmp>73.01</tmp><fluor>250.46</fluor></mdp><mdp><tmp>73.23</tmp><fluor>248.72</fluor></mdp><mdp><tmp>73.43</tmp><fluor>247.43</fluor></mdp><mdp><tmp>73.67</tmp><fluor>245.64</fluor></mdp><mdp><tmp>73.9</tmp><fluor>244.08</fluor></mdp><mdp><tmp>74.04</tmp><fluor>242.46</fluor></mdp><mdp><tmp>74.28</tmp><fluor>240.85</fluor></mdp><mdp><tmp>74.49</tmp><fluor>238.88</fluor></mdp><mdp><tmp>74.74</tmp><fluor>237.35</fluor></mdp><mdp><tmp>74.95</tmp><fluor>235.73</fluor></mdp><mdp><tmp>75.15</tmp><fluor>234.44</fluor></mdp><mdp><tmp>75.35</tmp><fluor>232.58</fluor></mdp><mdp><tmp>75.56</tmp><fluor>230.76</fluor></mdp><mdp><tmp>75.77</tmp><fluor>229.01</fluor></mdp><mdp><tmp>75.97</tmp><fluor>227.94</fluor></mdp><mdp><tmp>76.2</tmp><fluor>226.21</fluor></mdp><mdp><tmp>76.45</tmp><fluor>224.34</fluor></mdp><mdp><tmp>76.58</tmp><fluor>222.89</fluor></mdp><mdp><tmp>76.83</tmp><fluor>221.53</fluor></mdp><mdp><tmp>77.07</tmp><fluor>220.15</fluor></mdp><mdp><tmp>77.27</tmp><fluor>218.31</fluor></mdp><mdp><tmp>77.47</tmp><fluor>216.4</fluor></mdp><mdp><tmp>77.68</tmp><fluor>214.72</fluor></mdp><mdp><tmp>77.88</tmp><fluor>213.17</fluor></mdp><mdp><tmp>78.12</tmp><fluor>211.46</fluor></mdp><mdp><tmp>78.32</tmp><fluor>210.05</fluor></mdp><mdp><tmp>78.49</tmp><fluor>208.54</fluor></mdp><mdp><tmp>78.73</tmp><fluor>207.05</fluor></mdp><mdp><tmp>79</tmp><fluor>205.56</fluor></mdp><mdp><tmp>79.19</tmp><fluor>204.25</fluor></mdp><mdp><tmp>79.37</tmp><fluor>202.76</fluor></mdp><mdp><tmp>79.58</tmp><fluor>201.14</fluor></mdp><mdp><tmp>79.86</tmp><fluor>200.23</fluor></mdp><mdp><tmp>80.01</tmp><fluor>199.19</fluor></mdp><mdp><tmp>80.22</tmp><fluor>199.14</fluor></mdp><mdp><tmp>80.41</tmp><fluor>197.71</fluor></mdp><mdp><tmp>80.68</tmp><fluor>196.32</fluor></mdp><mdp><tmp>80.89</tmp><fluor>194.79</fluor></mdp><mdp><tmp>81.05</tmp><fluor>193.23</fluor></mdp><mdp><tmp>81.27</tmp><fluor>191.73</fluor></mdp><mdp><tmp>81.51</tmp><fluor>190.2</fluor></mdp><mdp><tmp>81.71</tmp><fluor>188.89</fluor></mdp><mdp><tmp>81.91</tmp><fluor>187.26</fluor></mdp><mdp><tmp>82.12</tmp><fluor>185.8</fluor></mdp><mdp><tmp>82.33</tmp><fluor>184.33</fluor></mdp><mdp><tmp>82.56</tmp><fluor>182.55</fluor></mdp><mdp><tmp>82.77</tmp><fluor>181.05</fluor></mdp><mdp><tmp>82.96</tmp><fluor>179.56</fluor></mdp><mdp><tmp>83.15</tmp><fluor>177.99</fluor></mdp><mdp><tmp>83.37</tmp><fluor>176.46</fluor></mdp><mdp><tmp>83.64</tmp><fluor>174.91</fluor></mdp><mdp><tmp>83.84</tmp><fluor>173.65</fluor></mdp><mdp><tmp>84.03</tmp><fluor>172.24</fluor></mdp><mdp><tmp>84.23</tmp><fluor>170.89</fluor></mdp><mdp><tmp>84.47</tmp><fluor>169.56</fluor></mdp><mdp><tmp>84.65</tmp><fluor>167.73</fluor></mdp><mdp><tmp>84.83</tmp><fluor>166.51</fluor></mdp><mdp><tmp>85.06</tmp><fluor>165.16</fluor></mdp><mdp><tmp>85.31</tmp><fluor>163.67</fluor></mdp><mdp><tmp>85.48</tmp><fluor>162.45</fluor></mdp><mdp><tmp>85.73</tmp><fluor>160.8</fluor></mdp><mdp><tmp>85.94</tmp><fluor>159.34</fluor></mdp><mdp><tmp>86.14</tmp><fluor>157.82</fluor></mdp><mdp><tmp>86.39</tmp><fluor>156.41</fluor></mdp><mdp><tmp>86.57</tmp><fluor>154.67</fluor></mdp><mdp><tmp>86.75</tmp><fluor>153.26</fluor></mdp><mdp><tmp>86.97</tmp><fluor>151.71</fluor></mdp><mdp><tmp>87.2</tmp><fluor>149.85</fluor></mdp><mdp><tmp>87.44</tmp><fluor>148.23</fluor></mdp><mdp><tmp>87.63</tmp><fluor>146.16</fluor></mdp><mdp><tmp>87.84</tmp><fluor>144.36</fluor></mdp><mdp><tmp>88.05</tmp><fluor>142.62</fluor></mdp><mdp><tmp>88.3</tmp><fluor>140.06</fluor></mdp><mdp><tmp>88.48</tmp><fluor>137.41</fluor></mdp><mdp><tmp>88.67</tmp><fluor>134.46</fluor></mdp><mdp><tmp>88.89</tmp><fluor>130.84</fluor></mdp><mdp><tmp>89.16</tmp><fluor>126.25</fluor></mdp><mdp><tmp>89.34</tmp><fluor>120.47</fluor></mdp><mdp><tmp>89.53</tmp><fluor>113.14</fluor></mdp><mdp><tmp>89.75</tmp><fluor>103.77</fluor></mdp><mdp><tmp>89.99</tmp><fluor>92.02</fluor></mdp><mdp><tmp>90.18</tmp><fluor>78.43</fluor></mdp><mdp><tmp>90.4</tmp><fluor>63.74</fluor></mdp><mdp><tmp>90.59</tmp><fluor>50.11</fluor></mdp><mdp><tmp>90.78</tmp><fluor>38.49</fluor></mdp><mdp><tmp>90.99</tmp><fluor>29.11</fluor></mdp><mdp><tmp>91.27</tmp><fluor>22.08</fluor></mdp><mdp><tmp>91.43</tmp><fluor>17.36</fluor></mdp><mdp><tmp>91.68</tmp><fluor>14.26</fluor></mdp><mdp><tmp>91.9</tmp><fluor>12.41</fluor></mdp><mdp><tmp>92.13</tmp><fluor>11.24</fluor></mdp><mdp><tmp>92.31</tmp><fluor>10.47</fluor></mdp><mdp><tmp>92.48</tmp><fluor>10.07</fluor></mdp><mdp><tmp>92.69</tmp><fluor>9.69</fluor></mdp><mdp><tmp>92.95</tmp><fluor>9.5</fluor></mdp><mdp><tmp>93.18</tmp><fluor>9.31</fluor></mdp><mdp><tmp>93.33</tmp><fluor>9.19</fluor></mdp><mdp><tmp>93.53</tmp><fluor>9.05</fluor></mdp><mdp><tmp>93.76</tmp><fluor>9.02</fluor></mdp><mdp><tmp>93.94</tmp><fluor>8.85</fluor></mdp><mdp><tmp>94.21</tmp><fluor>8.75</fluor></mdp><mdp><tmp>94.41</tmp><fluor>8.63</fluor></mdp><mdp><tmp>94.62</tmp><fluor>8.52</fluor></mdp><mdp><tmp>94.82</tmp><fluor>8.42</fluor></mdp><mdp><tmp>95.06</tmp><fluor>8.32</fluor></mdp><mdp><tmp>95.24</tmp><fluor>8.24</fluor></mdp><mdp><tmp>95.44</tmp><fluor>8.1</fluor></mdp><mdp><tmp>95.64</tmp><fluor>8.05</fluor></mdp><mdp><tmp>95.86</tmp><fluor>7.95</fluor></mdp><mdp><tmp>96.1</tmp><fluor>7.81</fluor></mdp><mdp><tmp>96.33</tmp><fluor>7.74</fluor></mdp><mdp><tmp>96.46</tmp><fluor>7.69</fluor></mdp><mdp><tmp>96.69</tmp><fluor>7.62</fluor></mdp></data></react><react id="32"><sample id="A25_CRE75"/><data><tar id="CRE"/><adp><cyc>1</cyc><fluor>12.51</fluor></adp><adp><cyc>2</cyc><fluor>12.82</fluor></adp><adp><cyc>3</cyc><fluor>12.98</fluor></adp><adp><cyc>4</cyc><fluor>13.25</fluor></adp><adp><cyc>5</cyc><fluor>13.45</fluor></adp><adp><cyc>6</cyc><fluor>13.52</fluor></adp><adp><cyc>7</cyc><fluor>13.76</fluor></adp><adp><cyc>8</cyc><fluor>13.88</fluor></adp><adp><cyc>9</cyc><fluor>14</fluor></adp><adp><cyc>10</cyc><fluor>14.18</fluor></adp><adp><cyc>11</cyc><fluor>14.28</fluor></adp><adp><cyc>12</cyc><fluor>14.41</fluor></adp><adp><cyc>13</cyc><fluor>14.5</fluor></adp><adp><cyc>14</cyc><fluor>14.52</fluor></adp><adp><cyc>15</cyc><fluor>14.66</fluor></adp><adp><cyc>16</cyc><fluor>14.76</fluor></adp><adp><cyc>17</cyc><fluor>14.76</fluor></adp><adp><cyc>18</cyc><fluor>14.91</fluor></adp><adp><cyc>19</cyc><fluor>14.96</fluor></adp><adp><cyc>20</cyc><fluor>15.1</fluor></adp><adp><cyc>21</cyc><fluor>15.14</fluor></adp><adp><cyc>22</cyc><fluor>15.24</fluor></adp><adp><cyc>23</cyc><fluor>15.29</fluor></adp><adp><cyc>24</cyc><fluor>15.38</fluor></adp><adp><cyc>25</cyc><fluor>15.59</fluor></adp><adp><cyc>26</cyc><fluor>15.8</fluor></adp><adp><cyc>27</cyc><fluor>16.16</fluor></adp><adp><cyc>28</cyc><fluor>16.93</fluor></adp><adp><cyc>29</cyc><fluor>17.96</fluor></adp><adp><cyc>30</cyc><fluor>20.18</fluor></adp><adp><cyc>31</cyc><fluor>23.67</fluor></adp><adp><cyc>32</cyc><fluor>30.16</fluor></adp><adp><cyc>33</cyc><fluor>40.94</fluor></adp><adp><cyc>34</cyc><fluor>58.82</fluor></adp><adp><cyc>35</cyc><fluor>84.94</fluor></adp><adp><cyc>36</cyc><fluor>116.97</fluor></adp><adp><cyc>37</cyc><fluor>146.27</fluor></adp><adp><cyc>38</cyc><fluor>165.06</fluor></adp><adp><cyc>39</cyc><fluor>173.32</fluor></adp><adp><cyc>40</cyc><fluor>178.21</fluor></adp><adp><cyc>41</cyc><fluor>181.37</fluor></adp><adp><cyc>42</cyc><fluor>183.72</fluor></adp><adp><cyc>43</cyc><fluor>184.93</fluor></adp><adp><cyc>44</cyc><fluor>185.83</fluor></adp><adp><cyc>45</cyc><fluor>186.63</fluor></adp><mdp><tmp>64.92</tmp><fluor>251.41</fluor></mdp><mdp><tmp>64.86</tmp><fluor>251.95</fluor></mdp><mdp><tmp>64.74</tmp><fluor>252.54</fluor></mdp><mdp><tmp>64.65</tmp><fluor>253.23</fluor></mdp><mdp><tmp>64.77</tmp><fluor>253.37</fluor></mdp><mdp><tmp>65.04</tmp><fluor>252.95</fluor></mdp><mdp><tmp>65.44</tmp><fluor>252.51</fluor></mdp><mdp><tmp>65.76</tmp><fluor>250.33</fluor></mdp><mdp><tmp>66.09</tmp><fluor>248.87</fluor></mdp><mdp><tmp>66.41</tmp><fluor>247.37</fluor></mdp><mdp><tmp>66.65</tmp><fluor>245.83</fluor></mdp><mdp><tmp>66.88</tmp><fluor>243.72</fluor></mdp><mdp><tmp>67.12</tmp><fluor>242.08</fluor></mdp><mdp><tmp>67.36</tmp><fluor>239.66</fluor></mdp><mdp><tmp>67.56</tmp><fluor>238.55</fluor></mdp><mdp><tmp>67.8</tmp><fluor>236.51</fluor></mdp><mdp><tmp>68.06</tmp><fluor>234.79</fluor></mdp><mdp><tmp>68.3</tmp><fluor>232.82</fluor></mdp><mdp><tmp>68.48</tmp><fluor>230.82</fluor></mdp><mdp><tmp>68.7</tmp><fluor>228.93</fluor></mdp><mdp><tmp>68.95</tmp><fluor>226.83</fluor></mdp><mdp><tmp>69.22</tmp><fluor>225.32</fluor></mdp><mdp><tmp>69.39</tmp><fluor>223.36</fluor></mdp><mdp><tmp>69.62</tmp><fluor>221.44</fluor></mdp><mdp><tmp>69.83</tmp><fluor>219.58</fluor></mdp><mdp><tmp>70.06</tmp><fluor>217.68</fluor></mdp><mdp><tmp>70.26</tmp><fluor>215.89</fluor></mdp><mdp><tmp>70.45</tmp><fluor>214.3</fluor></mdp><mdp><tmp>70.67</tmp><fluor>212.61</fluor></mdp><mdp><tmp>70.91</tmp><fluor>211</fluor></mdp><mdp><tmp>71.11</tmp><fluor>208.87</fluor></mdp><mdp><tmp>71.31</tmp><fluor>207.01</fluor></mdp><mdp><tmp>71.52</tmp><fluor>205</fluor></mdp><mdp><tmp>71.75</tmp><fluor>203.49</fluor></mdp><mdp><tmp>71.98</tmp><fluor>202.04</fluor></mdp><mdp><tmp>72.19</tmp><fluor>200.13</fluor></mdp><mdp><tmp>72.4</tmp><fluor>198.68</fluor></mdp><mdp><tmp>72.62</tmp><fluor>197.11</fluor></mdp><mdp><tmp>72.83</tmp><fluor>195.38</fluor></mdp><mdp><tmp>73.01</tmp><fluor>194.24</fluor></mdp><mdp><tmp>73.23</tmp><fluor>192.4</fluor></mdp><mdp><tmp>73.43</tmp><fluor>191.41</fluor></mdp><mdp><tmp>73.67</tmp><fluor>189.86</fluor></mdp><mdp><tmp>73.9</tmp><fluor>188.61</fluor></mdp><mdp><tmp>74.04</tmp><fluor>187.38</fluor></mdp><mdp><tmp>74.28</tmp><fluor>185.74</fluor></mdp><mdp><tmp>74.49</tmp><fluor>184.5</fluor></mdp><mdp><tmp>74.74</tmp><fluor>183.2</fluor></mdp><mdp><tmp>74.95</tmp><fluor>181.87</fluor></mdp><mdp><tmp>75.15</tmp><fluor>180.42</fluor></mdp><mdp><tmp>75.35</tmp><fluor>178.79</fluor></mdp><mdp><tmp>75.56</tmp><fluor>177.6</fluor></mdp><mdp><tmp>75.77</tmp><fluor>176.12</fluor></mdp><mdp><tmp>75.97</tmp><fluor>174.71</fluor></mdp><mdp><tmp>76.2</tmp><fluor>173.16</fluor></mdp><mdp><tmp>76.45</tmp><fluor>171.87</fluor></mdp><mdp><tmp>76.58</tmp><fluor>170.49</fluor></mdp><mdp><tmp>76.83</tmp><fluor>169.16</fluor></mdp><mdp><tmp>77.07</tmp><fluor>167.74</fluor></mdp><mdp><tmp>77.27</tmp><fluor>166.37</fluor></mdp><mdp><tmp>77.47</tmp><fluor>164.83</fluor></mdp><mdp><tmp>77.68</tmp><fluor>163.38</fluor></mdp><mdp><tmp>77.88</tmp><fluor>162.33</fluor></mdp><mdp><tmp>78.12</tmp><fluor>161.1</fluor></mdp><mdp><tmp>78.32</tmp><fluor>159.63</fluor></mdp><mdp><tmp>78.49</tmp><fluor>158.21</fluor></mdp><mdp><tmp>78.73</tmp><fluor>157.15</fluor></mdp><mdp><tmp>79</tmp><fluor>156.25</fluor></mdp><mdp><tmp>79.19</tmp><fluor>154.74</fluor></mdp><mdp><tmp>79.37</tmp><fluor>153.17</fluor></mdp><mdp><tmp>79.58</tmp><fluor>152.21</fluor></mdp><mdp><tmp>79.86</tmp><fluor>150.96</fluor></mdp><mdp><tmp>80.01</tmp><fluor>149.53</fluor></mdp><mdp><tmp>80.22</tmp><fluor>148.42</fluor></mdp><mdp><tmp>80.41</tmp><fluor>147.15</fluor></mdp><mdp><tmp>80.68</tmp><fluor>146.02</fluor></mdp><mdp><tmp>80.89</tmp><fluor>144.62</fluor></mdp><mdp><tmp>81.05</tmp><fluor>143.23</fluor></mdp><mdp><tmp>81.27</tmp><fluor>141.52</fluor></mdp><mdp><tmp>81.51</tmp><fluor>140.12</fluor></mdp><mdp><tmp>81.71</tmp><fluor>138.55</fluor></mdp><mdp><tmp>81.91</tmp><fluor>137.27</fluor></mdp><mdp><tmp>82.12</tmp><fluor>135.54</fluor></mdp><mdp><tmp>82.33</tmp><fluor>134.09</fluor></mdp><mdp><tmp>82.56</tmp><fluor>132.42</fluor></mdp><mdp><tmp>82.77</tmp><fluor>130.39</fluor></mdp><mdp><tmp>82.96</tmp><fluor>128.35</fluor></mdp><mdp><tmp>83.15</tmp><fluor>126.4</fluor></mdp><mdp><tmp>83.37</tmp><fluor>124.19</fluor></mdp><mdp><tmp>83.64</tmp><fluor>122.2</fluor></mdp><mdp><tmp>83.84</tmp><fluor>120.58</fluor></mdp><mdp><tmp>84.03</tmp><fluor>119.03</fluor></mdp><mdp><tmp>84.23</tmp><fluor>117.78</fluor></mdp><mdp><tmp>84.47</tmp><fluor>116.84</fluor></mdp><mdp><tmp>84.65</tmp><fluor>115.75</fluor></mdp><mdp><tmp>84.83</tmp><fluor>114.48</fluor></mdp><mdp><tmp>85.06</tmp><fluor>113.63</fluor></mdp><mdp><tmp>85.31</tmp><fluor>112.51</fluor></mdp><mdp><tmp>85.48</tmp><fluor>111.38</fluor></mdp><mdp><tmp>85.73</tmp><fluor>110.39</fluor></mdp><mdp><tmp>85.94</tmp><fluor>109.37</fluor></mdp><mdp><tmp>86.14</tmp><fluor>107.92</fluor></mdp><mdp><tmp>86.39</tmp><fluor>107.26</fluor></mdp><mdp><tmp>86.57</tmp><fluor>105.67</fluor></mdp><mdp><tmp>86.75</tmp><fluor>104.74</fluor></mdp><mdp><tmp>86.97</tmp><fluor>103.32</fluor></mdp><mdp><tmp>87.2</tmp><fluor>102.15</fluor></mdp><mdp><tmp>87.44</tmp><fluor>100.87</fluor></mdp><mdp><tmp>87.63</tmp><fluor>99.44</fluor></mdp><mdp><tmp>87.84</tmp><fluor>98.08</fluor></mdp><mdp><tmp>88.05</tmp><fluor>96.9</fluor></mdp><mdp><tmp>88.3</tmp><fluor>95.45</fluor></mdp><mdp><tmp>88.48</tmp><fluor>93.77</fluor></mdp><mdp><tmp>88.67</tmp><fluor>92.21</fluor></mdp><mdp><tmp>88.89</tmp><fluor>90.11</fluor></mdp><mdp><tmp>89.16</tmp><fluor>87.95</fluor></mdp><mdp><tmp>89.34</tmp><fluor>85.36</fluor></mdp><mdp><tmp>89.53</tmp><fluor>82.08</fluor></mdp><mdp><tmp>89.75</tmp><fluor>77.7</fluor></mdp><mdp><tmp>89.99</tmp><fluor>71.71</fluor></mdp><mdp><tmp>90.18</tmp><fluor>63.89</fluor></mdp><mdp><tmp>90.4</tmp><fluor>54.31</fluor></mdp><mdp><tmp>90.59</tmp><fluor>44.06</fluor></mdp><mdp><tmp>90.78</tmp><fluor>34.6</fluor></mdp><mdp><tmp>90.99</tmp><fluor>26.11</fluor></mdp><mdp><tmp>91.27</tmp><fluor>19.38</fluor></mdp><mdp><tmp>91.43</tmp><fluor>15.05</fluor></mdp><mdp><tmp>91.68</tmp><fluor>12.39</fluor></mdp><mdp><tmp>91.9</tmp><fluor>10.76</fluor></mdp><mdp><tmp>92.13</tmp><fluor>9.77</fluor></mdp><mdp><tmp>92.31</tmp><fluor>9.26</fluor></mdp><mdp><tmp>92.48</tmp><fluor>8.87</fluor></mdp><mdp><tmp>92.69</tmp><fluor>8.54</fluor></mdp><mdp><tmp>92.95</tmp><fluor>8.41</fluor></mdp><mdp><tmp>93.18</tmp><fluor>8.31</fluor></mdp><mdp><tmp>93.33</tmp><fluor>8.18</fluor></mdp><mdp><tmp>93.53</tmp><fluor>8.15</fluor></mdp><mdp><tmp>93.76</tmp><fluor>8</fluor></mdp><mdp><tmp>93.94</tmp><fluor>7.9</fluor></mdp><mdp><tmp>94.21</tmp><fluor>7.81</fluor></mdp><mdp><tmp>94.41</tmp><fluor>7.71</fluor></mdp><mdp><tmp>94.62</tmp><fluor>7.69</fluor></mdp><mdp><tmp>94.82</tmp><fluor>7.55</fluor></mdp><mdp><tmp>95.06</tmp><fluor>7.48</fluor></mdp><mdp><tmp>95.24</tmp><fluor>7.41</fluor></mdp><mdp><tmp>95.44</tmp><fluor>7.35</fluor></mdp><mdp><tmp>95.64</tmp><fluor>7.23</fluor></mdp><mdp><tmp>95.86</tmp><fluor>7.13</fluor></mdp><mdp><tmp>96.1</tmp><fluor>7.1</fluor></mdp><mdp><tmp>96.33</tmp><fluor>7.03</fluor></mdp><mdp><tmp>96.46</tmp><fluor>7</fluor></mdp><mdp><tmp>96.69</tmp><fluor>6.87</fluor></mdp></data></react><react id="56"><sample id="A50_CRE50"/><data><tar id="CRE"/><adp><cyc>1</cyc><fluor>13.29</fluor></adp><adp><cyc>2</cyc><fluor>13.61</fluor></adp><adp><cyc>3</cyc><fluor>13.89</fluor></adp><adp><cyc>4</cyc><fluor>14.2</fluor></adp><adp><cyc>5</cyc><fluor>14.41</fluor></adp><adp><cyc>6</cyc><fluor>14.56</fluor></adp><adp><cyc>7</cyc><fluor>14.79</fluor></adp><adp><cyc>8</cyc><fluor>14.92</fluor></adp><adp><cyc>9</cyc><fluor>14.97</fluor></adp><adp><cyc>10</cyc><fluor>15.14</fluor></adp><adp><cyc>11</cyc><fluor>15.3</fluor></adp><adp><cyc>12</cyc><fluor>15.43</fluor></adp><adp><cyc>13</cyc><fluor>15.57</fluor></adp><adp><cyc>14</cyc><fluor>15.64</fluor></adp><adp><cyc>15</cyc><fluor>15.76</fluor></adp><adp><cyc>16</cyc><fluor>15.79</fluor></adp><adp><cyc>17</cyc><fluor>15.9</fluor></adp><adp><cyc>18</cyc><fluor>16</fluor></adp><adp><cyc>19</cyc><fluor>16.11</fluor></adp><adp><cyc>20</cyc><fluor>16.21</fluor></adp><adp><cyc>21</cyc><fluor>16.22</fluor></adp><adp><cyc>22</cyc><fluor>16.39</fluor></adp><adp><cyc>23</cyc><fluor>16.45</fluor></adp><adp><cyc>24</cyc><fluor>16.56</fluor></adp><adp><cyc>25</cyc><fluor>16.66</fluor></adp><adp><cyc>26</cyc><fluor>16.93</fluor></adp><adp><cyc>27</cyc><fluor>17.3</fluor></adp><adp><cyc>28</cyc><fluor>17.74</fluor></adp><adp><cyc>29</cyc><fluor>18.83</fluor></adp><adp><cyc>30</cyc><fluor>20.48</fluor></adp><adp><cyc>31</cyc><fluor>23.45</fluor></adp><adp><cyc>32</cyc><fluor>28.7</fluor></adp><adp><cyc>33</cyc><fluor>37.87</fluor></adp><adp><cyc>34</cyc><fluor>53.17</fluor></adp><adp><cyc>35</cyc><fluor>75.51</fluor></adp><adp><cyc>36</cyc><fluor>103.02</fluor></adp><adp><cyc>37</cyc><fluor>127.3</fluor></adp><adp><cyc>38</cyc><fluor>140.43</fluor></adp><adp><cyc>39</cyc><fluor>146.46</fluor></adp><adp><cyc>40</cyc><fluor>150.37</fluor></adp><adp><cyc>41</cyc><fluor>153.32</fluor></adp><adp><cyc>42</cyc><fluor>155.46</fluor></adp><adp><cyc>43</cyc><fluor>157.07</fluor></adp><adp><cyc>44</cyc><fluor>158.18</fluor></adp><adp><cyc>45</cyc><fluor>158.82</fluor></adp><mdp><tmp>64.92</tmp><fluor>220.62</fluor></mdp><mdp><tmp>64.86</tmp><fluor>220.81</fluor></mdp><mdp><tmp>64.74</tmp><fluor>221.24</fluor></mdp><mdp><tmp>64.65</tmp><fluor>221.86</fluor></mdp><mdp><tmp>64.77</tmp><fluor>222.06</fluor></mdp><mdp><tmp>65.04</tmp><fluor>221.57</fluor></mdp><mdp><tmp>65.44</tmp><fluor>220.74</fluor></mdp><mdp><tmp>65.76</tmp><fluor>219.46</fluor></mdp><mdp><tmp>66.09</tmp><fluor>217.88</fluor></mdp><mdp><tmp>66.41</tmp><fluor>216.03</fluor></mdp><mdp><tmp>66.65</tmp><fluor>214.47</fluor></mdp><mdp><tmp>66.88</tmp><fluor>212.9</fluor></mdp><mdp><tmp>67.12</tmp><fluor>211.09</fluor></mdp><mdp><tmp>67.36</tmp><fluor>209.52</fluor></mdp><mdp><tmp>67.56</tmp><fluor>207.42</fluor></mdp><mdp><tmp>67.8</tmp><fluor>205.94</fluor></mdp><mdp><tmp>68.06</tmp><fluor>204.11</fluor></mdp><mdp><tmp>68.3</tmp><fluor>202.13</fluor></mdp><mdp><tmp>68.48</tmp><fluor>200.37</fluor></mdp><mdp><tmp>68.7</tmp><fluor>198.56</fluor></mdp><mdp><tmp>68.95</tmp><fluor>197.14</fluor></mdp><mdp><tmp>69.22</tmp><fluor>195.19</fluor></mdp><mdp><tmp>69.39</tmp><fluor>193.74</fluor></mdp><mdp><tmp>69.62</tmp><fluor>191.76</fluor></mdp><mdp><tmp>69.83</tmp><fluor>189.87</fluor></mdp><mdp><tmp>70.06</tmp><fluor>188.11</fluor></mdp><mdp><tmp>70.26</tmp><fluor>186.51</fluor></mdp><mdp><tmp>70.45</tmp><fluor>184.75</fluor></mdp><mdp><tmp>70.67</tmp><fluor>183.21</fluor></mdp><mdp><tmp>70.91</tmp><fluor>181.54</fluor></mdp><mdp><tmp>71.11</tmp><fluor>179.59</fluor></mdp><mdp><tmp>71.31</tmp><fluor>178.03</fluor></mdp><mdp><tmp>71.52</tmp><fluor>176.15</fluor></mdp><mdp><tmp>71.75</tmp><fluor>174.71</fluor></mdp><mdp><tmp>71.98</tmp><fluor>173.14</fluor></mdp><mdp><tmp>72.19</tmp><fluor>171.44</fluor></mdp><mdp><tmp>72.4</tmp><fluor>169.67</fluor></mdp><mdp><tmp>72.62</tmp><fluor>168.28</fluor></mdp><mdp><tmp>72.83</tmp><fluor>166.82</fluor></mdp><mdp><tmp>73.01</tmp><fluor>165.42</fluor></mdp><mdp><tmp>73.23</tmp><fluor>164.49</fluor></mdp><mdp><tmp>73.43</tmp><fluor>162.92</fluor></mdp><mdp><tmp>73.67</tmp><fluor>161.75</fluor></mdp><mdp><tmp>73.9</tmp><fluor>160.76</fluor></mdp><mdp><tmp>74.04</tmp><fluor>159.76</fluor></mdp><mdp><tmp>74.28</tmp><fluor>158.36</fluor></mdp><mdp><tmp>74.49</tmp><fluor>157.24</fluor></mdp><mdp><tmp>74.74</tmp><fluor>156.36</fluor></mdp><mdp><tmp>74.95</tmp><fluor>155.16</fluor></mdp><mdp><tmp>75.15</tmp><fluor>153.81</fluor></mdp><mdp><tmp>75.35</tmp><fluor>152.75</fluor></mdp><mdp><tmp>75.56</tmp><fluor>151.47</fluor></mdp><mdp><tmp>75.77</tmp><fluor>150.62</fluor></mdp><mdp><tmp>75.97</tmp><fluor>149.14</fluor></mdp><mdp><tmp>76.2</tmp><fluor>147.98</fluor></mdp><mdp><tmp>76.45</tmp><fluor>146.78</fluor></mdp><mdp><tmp>76.58</tmp><fluor>145.5</fluor></mdp><mdp><tmp>76.83</tmp><fluor>144.51</fluor></mdp><mdp><tmp>77.07</tmp><fluor>143.05</fluor></mdp><mdp><tmp>77.27</tmp><fluor>141.71</fluor></mdp><mdp><tmp>77.47</tmp><fluor>140.24</fluor></mdp><mdp><tmp>77.68</tmp><fluor>138.94</fluor></mdp><mdp><tmp>77.88</tmp><fluor>137.59</fluor></mdp><mdp><tmp>78.12</tmp><fluor>136.22</fluor></mdp><mdp><tmp>78.32</tmp><fluor>134.88</fluor></mdp><mdp><tmp>78.49</tmp><fluor>133.5</fluor></mdp><mdp><tmp>78.73</tmp><fluor>131.88</fluor></mdp><mdp><tmp>79</tmp><fluor>130.7</fluor></mdp><mdp><tmp>79.19</tmp><fluor>129.35</fluor></mdp><mdp><tmp>79.37</tmp><fluor>127.82</fluor></mdp><mdp><tmp>79.58</tmp><fluor>126.46</fluor></mdp><mdp><tmp>79.86</tmp><fluor>125.19</fluor></mdp><mdp><tmp>80.01</tmp><fluor>124.24</fluor></mdp><mdp><tmp>80.22</tmp><fluor>122.97</fluor></mdp><mdp><tmp>80.41</tmp><fluor>121.81</fluor></mdp><mdp><tmp>80.68</tmp><fluor>120.59</fluor></mdp><mdp><tmp>80.89</tmp><fluor>119.5</fluor></mdp><mdp><tmp>81.05</tmp><fluor>118.13</fluor></mdp><mdp><tmp>81.27</tmp><fluor>116.54</fluor></mdp><mdp><tmp>81.51</tmp><fluor>115.43</fluor></mdp><mdp><tmp>81.71</tmp><fluor>113.92</fluor></mdp><mdp><tmp>81.91</tmp><fluor>112.39</fluor></mdp><mdp><tmp>82.12</tmp><fluor>110.82</fluor></mdp><mdp><tmp>82.33</tmp><fluor>109.13</fluor></mdp><mdp><tmp>82.56</tmp><fluor>107.27</fluor></mdp><mdp><tmp>82.77</tmp><fluor>105.12</fluor></mdp><mdp><tmp>82.96</tmp><fluor>102.86</fluor></mdp><mdp><tmp>83.15</tmp><fluor>100.66</fluor></mdp><mdp><tmp>83.37</tmp><fluor>97.76</fluor></mdp><mdp><tmp>83.64</tmp><fluor>95.26</fluor></mdp><mdp><tmp>83.84</tmp><fluor>92.56</fluor></mdp><mdp><tmp>84.03</tmp><fluor>90.29</fluor></mdp><mdp><tmp>84.23</tmp><fluor>88.53</fluor></mdp><mdp><tmp>84.47</tmp><fluor>87.14</fluor></mdp><mdp><tmp>84.65</tmp><fluor>85.99</fluor></mdp><mdp><tmp>84.83</tmp><fluor>85.08</fluor></mdp><mdp><tmp>85.06</tmp><fluor>84.47</fluor></mdp><mdp><tmp>85.31</tmp><fluor>83.65</fluor></mdp><mdp><tmp>85.48</tmp><fluor>82.62</fluor></mdp><mdp><tmp>85.73</tmp><fluor>81.79</fluor></mdp><mdp><tmp>85.94</tmp><fluor>81.07</fluor></mdp><mdp><tmp>86.14</tmp><fluor>80.09</fluor></mdp><mdp><tmp>86.39</tmp><fluor>79.23</fluor></mdp><mdp><tmp>86.57</tmp><fluor>78.31</fluor></mdp><mdp><tmp>86.75</tmp><fluor>77.32</fluor></mdp><mdp><tmp>86.97</tmp><fluor>76.43</fluor></mdp><mdp><tmp>87.2</tmp><fluor>75.25</fluor></mdp><mdp><tmp>87.44</tmp><fluor>74.32</fluor></mdp><mdp><tmp>87.63</tmp><fluor>73.38</fluor></mdp><mdp><tmp>87.84</tmp><fluor>72.03</fluor></mdp><mdp><tmp>88.05</tmp><fluor>70.99</fluor></mdp><mdp><tmp>88.3</tmp><fluor>69.82</fluor></mdp><mdp><tmp>88.48</tmp><fluor>68.64</fluor></mdp><mdp><tmp>88.67</tmp><fluor>67.51</fluor></mdp><mdp><tmp>88.89</tmp><fluor>66.25</fluor></mdp><mdp><tmp>89.16</tmp><fluor>64.72</fluor></mdp><mdp><tmp>89.34</tmp><fluor>63.15</fluor></mdp><mdp><tmp>89.53</tmp><fluor>61.29</fluor></mdp><mdp><tmp>89.75</tmp><fluor>58.62</fluor></mdp><mdp><tmp>89.99</tmp><fluor>55.16</fluor></mdp><mdp><tmp>90.18</tmp><fluor>50.61</fluor></mdp><mdp><tmp>90.4</tmp><fluor>44.52</fluor></mdp><mdp><tmp>90.59</tmp><fluor>37.5</fluor></mdp><mdp><tmp>90.78</tmp><fluor>30.6</fluor></mdp><mdp><tmp>90.99</tmp><fluor>23.78</fluor></mdp><mdp><tmp>91.27</tmp><fluor>18.03</fluor></mdp><mdp><tmp>91.43</tmp><fluor>14.11</fluor></mdp><mdp><tmp>91.68</tmp><fluor>11.78</fluor></mdp><mdp><tmp>91.9</tmp><fluor>10.43</fluor></mdp><mdp><tmp>92.13</tmp><fluor>9.61</fluor></mdp><mdp><tmp>92.31</tmp><fluor>9.05</fluor></mdp><mdp><tmp>92.48</tmp><fluor>8.8</fluor></mdp><mdp><tmp>92.69</tmp><fluor>8.53</fluor></mdp><mdp><tmp>92.95</tmp><fluor>8.41</fluor></mdp><mdp><tmp>93.18</tmp><fluor>8.3</fluor></mdp><mdp><tmp>93.33</tmp><fluor>8.17</fluor></mdp><mdp><tmp>93.53</tmp><fluor>8.08</fluor></mdp><mdp><tmp>93.76</tmp><fluor>8.05</fluor></mdp><mdp><tmp>93.94</tmp><fluor>7.96</fluor></mdp><mdp><tmp>94.21</tmp><fluor>7.85</fluor></mdp><mdp><tmp>94.41</tmp><fluor>7.74</fluor></mdp><mdp><tmp>94.62</tmp><fluor>7.72</fluor></mdp><mdp><tmp>94.82</tmp><fluor>7.63</fluor></mdp><mdp><tmp>95.06</tmp><fluor>7.53</fluor></mdp><mdp><tmp>95.24</tmp><fluor>7.48</fluor></mdp><mdp><tmp>95.44</tmp><fluor>7.43</fluor></mdp><mdp><tmp>95.64</tmp><fluor>7.3</fluor></mdp><mdp><tmp>95.86</tmp><fluor>7.25</fluor></mdp><mdp><tmp>96.1</tmp><fluor>7.16</fluor></mdp><mdp><tmp>96.33</tmp><fluor>7.1</fluor></mdp><mdp><tmp>96.46</tmp><fluor>7.05</fluor></mdp><mdp><tmp>96.69</tmp><fluor>6.99</fluor></mdp></data></react><react id="80"><sample id="A75_CRE25"/><data><tar id="CRE"/><adp><cyc>1</cyc><fluor>13.78</fluor></adp><adp><cyc>2</cyc><fluor>14.19</fluor></adp><adp><cyc>3</cyc><fluor>14.46</fluor></adp><adp><cyc>4</cyc><fluor>14.75</fluor></adp><adp><cyc>5</cyc><fluor>14.9</fluor></adp><adp><cyc>6</cyc><fluor>15.1</fluor></adp><adp><cyc>7</cyc><fluor>15.27</fluor></adp><adp><cyc>8</cyc><fluor>15.5</fluor></adp><adp><cyc>9</cyc><fluor>15.61</fluor></adp><adp><cyc>10</cyc><fluor>15.74</fluor></adp><adp><cyc>11</cyc><fluor>15.85</fluor></adp><adp><cyc>12</cyc><fluor>15.93</fluor></adp><adp><cyc>13</cyc><fluor>16.05</fluor></adp><adp><cyc>14</cyc><fluor>16.15</fluor></adp><adp><cyc>15</cyc><fluor>16.22</fluor></adp><adp><cyc>16</cyc><fluor>16.32</fluor></adp><adp><cyc>17</cyc><fluor>16.43</fluor></adp><adp><cyc>18</cyc><fluor>16.48</fluor></adp><adp><cyc>19</cyc><fluor>16.56</fluor></adp><adp><cyc>20</cyc><fluor>16.67</fluor></adp><adp><cyc>21</cyc><fluor>16.81</fluor></adp><adp><cyc>22</cyc><fluor>16.86</fluor></adp><adp><cyc>23</cyc><fluor>16.95</fluor></adp><adp><cyc>24</cyc><fluor>17.06</fluor></adp><adp><cyc>25</cyc><fluor>17.17</fluor></adp><adp><cyc>26</cyc><fluor>17.4</fluor></adp><adp><cyc>27</cyc><fluor>17.65</fluor></adp><adp><cyc>28</cyc><fluor>18.23</fluor></adp><adp><cyc>29</cyc><fluor>19.07</fluor></adp><adp><cyc>30</cyc><fluor>20.64</fluor></adp><adp><cyc>31</cyc><fluor>23.24</fluor></adp><adp><cyc>32</cyc><fluor>28.06</fluor></adp><adp><cyc>33</cyc><fluor>36.27</fluor></adp><adp><cyc>34</cyc><fluor>49.49</fluor></adp><adp><cyc>35</cyc><fluor>68.18</fluor></adp><adp><cyc>36</cyc><fluor>88.89</fluor></adp><adp><cyc>37</cyc><fluor>103.8</fluor></adp><adp><cyc>38</cyc><fluor>110.39</fluor></adp><adp><cyc>39</cyc><fluor>112.94</fluor></adp><adp><cyc>40</cyc><fluor>115.37</fluor></adp><adp><cyc>41</cyc><fluor>117.01</fluor></adp><adp><cyc>42</cyc><fluor>118.54</fluor></adp><adp><cyc>43</cyc><fluor>119.74</fluor></adp><adp><cyc>44</cyc><fluor>120.5</fluor></adp><adp><cyc>45</cyc><fluor>121.08</fluor></adp><mdp><tmp>64.92</tmp><fluor>173.3</fluor></mdp><mdp><tmp>64.86</tmp><fluor>173.94</fluor></mdp><mdp><tmp>64.74</tmp><fluor>174.1</fluor></mdp><mdp><tmp>64.65</tmp><fluor>174.61</fluor></mdp><mdp><tmp>64.77</tmp><fluor>174.75</fluor></mdp><mdp><tmp>65.04</tmp><fluor>174.32</fluor></mdp><mdp><tmp>65.44</tmp><fluor>173.18</fluor></mdp><mdp><tmp>65.76</tmp><fluor>172.44</fluor></mdp><mdp><tmp>66.09</tmp><fluor>171.11</fluor></mdp><mdp><tmp>66.41</tmp><fluor>169.47</fluor></mdp><mdp><tmp>66.65</tmp><fluor>168.23</fluor></mdp><mdp><tmp>66.88</tmp><fluor>166.7</fluor></mdp><mdp><tmp>67.12</tmp><fluor>165.49</fluor></mdp><mdp><tmp>67.36</tmp><fluor>163.93</fluor></mdp><mdp><tmp>67.56</tmp><fluor>162.2</fluor></mdp><mdp><tmp>67.8</tmp><fluor>160.93</fluor></mdp><mdp><tmp>68.06</tmp><fluor>159.6</fluor></mdp><mdp><tmp>68.3</tmp><fluor>157.74</fluor></mdp><mdp><tmp>68.48</tmp><fluor>156.31</fluor></mdp><mdp><tmp>68.7</tmp><fluor>154.92</fluor></mdp><mdp><tmp>68.95</tmp><fluor>153.39</fluor></mdp><mdp><tmp>69.22</tmp><fluor>151.88</fluor></mdp><mdp><tmp>69.39</tmp><fluor>150.32</fluor></mdp><mdp><tmp>69.62</tmp><fluor>148.8</fluor></mdp><mdp><tmp>69.83</tmp><fluor>147.62</fluor></mdp><mdp><tmp>70.06</tmp><fluor>145.99</fluor></mdp><mdp><tmp>70.26</tmp><fluor>144.54</fluor></mdp><mdp><tmp>70.45</tmp><fluor>143.1</fluor></mdp><mdp><tmp>70.67</tmp><fluor>141.68</fluor></mdp><mdp><tmp>70.91</tmp><fluor>140.12</fluor></mdp><mdp><tmp>71.11</tmp><fluor>138.68</fluor></mdp><mdp><tmp>71.31</tmp><fluor>137.1</fluor></mdp><mdp><tmp>71.52</tmp><fluor>136.12</fluor></mdp><mdp><tmp>71.75</tmp><fluor>134.46</fluor></mdp><mdp><tmp>71.98</tmp><fluor>133.04</fluor></mdp><mdp><tmp>72.19</tmp><fluor>131.72</fluor></mdp><mdp><tmp>72.4</tmp><fluor>130.44</fluor></mdp><mdp><tmp>72.62</tmp><fluor>128.68</fluor></mdp><mdp><tmp>72.83</tmp><fluor>127.58</fluor></mdp><mdp><tmp>73.01</tmp><fluor>126.2</fluor></mdp><mdp><tmp>73.23</tmp><fluor>125.32</fluor></mdp><mdp><tmp>73.43</tmp><fluor>124.1</fluor></mdp><mdp><tmp>73.67</tmp><fluor>122.97</fluor></mdp><mdp><tmp>73.9</tmp><fluor>122.16</fluor></mdp><mdp><tmp>74.04</tmp><fluor>121.21</fluor></mdp><mdp><tmp>74.28</tmp><fluor>120.25</fluor></mdp><mdp><tmp>74.49</tmp><fluor>119.16</fluor></mdp><mdp><tmp>74.74</tmp><fluor>118.51</fluor></mdp><mdp><tmp>74.95</tmp><fluor>117.29</fluor></mdp><mdp><tmp>75.15</tmp><fluor>116.34</fluor></mdp><mdp><tmp>75.35</tmp><fluor>115.09</fluor></mdp><mdp><tmp>75.56</tmp><fluor>114.29</fluor></mdp><mdp><tmp>75.77</tmp><fluor>113.24</fluor></mdp><mdp><tmp>75.97</tmp><fluor>112.03</fluor></mdp><mdp><tmp>76.2</tmp><fluor>111.04</fluor></mdp><mdp><tmp>76.45</tmp><fluor>110.02</fluor></mdp><mdp><tmp>76.58</tmp><fluor>109.15</fluor></mdp><mdp><tmp>76.83</tmp><fluor>108.02</fluor></mdp><mdp><tmp>77.07</tmp><fluor>106.98</fluor></mdp><mdp><tmp>77.27</tmp><fluor>105.61</fluor></mdp><mdp><tmp>77.47</tmp><fluor>104.61</fluor></mdp><mdp><tmp>77.68</tmp><fluor>103.32</fluor></mdp><mdp><tmp>77.88</tmp><fluor>102.23</fluor></mdp><mdp><tmp>78.12</tmp><fluor>101.11</fluor></mdp><mdp><tmp>78.32</tmp><fluor>99.73</fluor></mdp><mdp><tmp>78.49</tmp><fluor>98.51</fluor></mdp><mdp><tmp>78.73</tmp><fluor>97.1</fluor></mdp><mdp><tmp>79</tmp><fluor>95.59</fluor></mdp><mdp><tmp>79.19</tmp><fluor>93.99</fluor></mdp><mdp><tmp>79.37</tmp><fluor>92.44</fluor></mdp><mdp><tmp>79.58</tmp><fluor>90.92</fluor></mdp><mdp><tmp>79.86</tmp><fluor>89.51</fluor></mdp><mdp><tmp>80.01</tmp><fluor>88.23</fluor></mdp><mdp><tmp>80.22</tmp><fluor>87.25</fluor></mdp><mdp><tmp>80.41</tmp><fluor>86.28</fluor></mdp><mdp><tmp>80.68</tmp><fluor>85.41</fluor></mdp><mdp><tmp>80.89</tmp><fluor>84.24</fluor></mdp><mdp><tmp>81.05</tmp><fluor>83.47</fluor></mdp><mdp><tmp>81.27</tmp><fluor>82.12</fluor></mdp><mdp><tmp>81.51</tmp><fluor>81.01</fluor></mdp><mdp><tmp>81.71</tmp><fluor>79.37</fluor></mdp><mdp><tmp>81.91</tmp><fluor>77.9</fluor></mdp><mdp><tmp>82.12</tmp><fluor>76.46</fluor></mdp><mdp><tmp>82.33</tmp><fluor>74.7</fluor></mdp><mdp><tmp>82.56</tmp><fluor>73.06</fluor></mdp><mdp><tmp>82.77</tmp><fluor>70.93</fluor></mdp><mdp><tmp>82.96</tmp><fluor>68.78</fluor></mdp><mdp><tmp>83.15</tmp><fluor>66.23</fluor></mdp><mdp><tmp>83.37</tmp><fluor>63.47</fluor></mdp><mdp><tmp>83.64</tmp><fluor>60.15</fluor></mdp><mdp><tmp>83.84</tmp><fluor>56.91</fluor></mdp><mdp><tmp>84.03</tmp><fluor>53.77</fluor></mdp><mdp><tmp>84.23</tmp><fluor>50.9</fluor></mdp><mdp><tmp>84.47</tmp><fluor>48.49</fluor></mdp><mdp><tmp>84.65</tmp><fluor>46.7</fluor></mdp><mdp><tmp>84.83</tmp><fluor>45.62</fluor></mdp><mdp><tmp>85.06</tmp><fluor>44.9</fluor></mdp><mdp><tmp>85.31</tmp><fluor>44.35</fluor></mdp><mdp><tmp>85.48</tmp><fluor>43.81</fluor></mdp><mdp><tmp>85.73</tmp><fluor>43.38</fluor></mdp><mdp><tmp>85.94</tmp><fluor>42.88</fluor></mdp><mdp><tmp>86.14</tmp><fluor>42.24</fluor></mdp><mdp><tmp>86.39</tmp><fluor>41.82</fluor></mdp><mdp><tmp>86.57</tmp><fluor>41.19</fluor></mdp><mdp><tmp>86.75</tmp><fluor>40.7</fluor></mdp><mdp><tmp>86.97</tmp><fluor>40</fluor></mdp><mdp><tmp>87.2</tmp><fluor>39.51</fluor></mdp><mdp><tmp>87.44</tmp><fluor>38.73</fluor></mdp><mdp><tmp>87.63</tmp><fluor>38.04</fluor></mdp><mdp><tmp>87.84</tmp><fluor>37.29</fluor></mdp><mdp><tmp>88.05</tmp><fluor>36.51</fluor></mdp><mdp><tmp>88.3</tmp><fluor>35.73</fluor></mdp><mdp><tmp>88.48</tmp><fluor>35.02</fluor></mdp><mdp><tmp>88.67</tmp><fluor>34.28</fluor></mdp><mdp><tmp>88.89</tmp><fluor>33.65</fluor></mdp><mdp><tmp>89.16</tmp><fluor>32.98</fluor></mdp><mdp><tmp>89.34</tmp><fluor>32.21</fluor></mdp><mdp><tmp>89.53</tmp><fluor>31.35</fluor></mdp><mdp><tmp>89.75</tmp><fluor>30.44</fluor></mdp><mdp><tmp>89.99</tmp><fluor>29.16</fluor></mdp><mdp><tmp>90.18</tmp><fluor>27.52</fluor></mdp><mdp><tmp>90.4</tmp><fluor>25.43</fluor></mdp><mdp><tmp>90.59</tmp><fluor>22.85</fluor></mdp><mdp><tmp>90.78</tmp><fluor>20.25</fluor></mdp><mdp><tmp>90.99</tmp><fluor>17.1</fluor></mdp><mdp><tmp>91.27</tmp><fluor>14.12</fluor></mdp><mdp><tmp>91.43</tmp><fluor>11.82</fluor></mdp><mdp><tmp>91.68</tmp><fluor>10.32</fluor></mdp><mdp><tmp>91.9</tmp><fluor>9.35</fluor></mdp><mdp><tmp>92.13</tmp><fluor>8.84</fluor></mdp><mdp><tmp>92.31</tmp><fluor>8.39</fluor></mdp><mdp><tmp>92.48</tmp><fluor>8.18</fluor></mdp><mdp><tmp>92.69</tmp><fluor>8.01</fluor></mdp><mdp><tmp>92.95</tmp><fluor>7.92</fluor></mdp><mdp><tmp>93.18</tmp><fluor>7.81</fluor></mdp><mdp><tmp>93.33</tmp><fluor>7.71</fluor></mdp><mdp><tmp>93.53</tmp><fluor>7.69</fluor></mdp><mdp><tmp>93.76</tmp><fluor>7.57</fluor></mdp><mdp><tmp>93.94</tmp><fluor>7.53</fluor></mdp><mdp><tmp>94.21</tmp><fluor>7.45</fluor></mdp><mdp><tmp>94.41</tmp><fluor>7.38</fluor></mdp><mdp><tmp>94.62</tmp><fluor>7.34</fluor></mdp><mdp><tmp>94.82</tmp><fluor>7.28</fluor></mdp><mdp><tmp>95.06</tmp><fluor>7.16</fluor></mdp><mdp><tmp>95.24</tmp><fluor>7.13</fluor></mdp><mdp><tmp>95.44</tmp><fluor>7.07</fluor></mdp><mdp><tmp>95.64</tmp><fluor>6.98</fluor></mdp><mdp><tmp>95.86</tmp><fluor>6.92</fluor></mdp><mdp><tmp>96.1</tmp><fluor>6.87</fluor></mdp><mdp><tmp>96.33</tmp><fluor>6.75</fluor></mdp><mdp><tmp>96.46</tmp><fluor>6.76</fluor></mdp><mdp><tmp>96.69</tmp><fluor>6.72</fluor></mdp></data></react><react id="104"><sample id="A100_CRE0"/><data><tar id="CRE"/><adp><cyc>1</cyc><fluor>12.72</fluor></adp><adp><cyc>2</cyc><fluor>13.09</fluor></adp><adp><cyc>3</cyc><fluor>13.43</fluor></adp><adp><cyc>4</cyc><fluor>13.65</fluor></adp><adp><cyc>5</cyc><fluor>13.84</fluor></adp><adp><cyc>6</cyc><fluor>13.94</fluor></adp><adp><cyc>7</cyc><fluor>14.08</fluor></adp><adp><cyc>8</cyc><fluor>14.21</fluor></adp><adp><cyc>9</cyc><fluor>14.4</fluor></adp><adp><cyc>10</cyc><fluor>14.45</fluor></adp><adp><cyc>11</cyc><fluor>14.56</fluor></adp><adp><cyc>12</cyc><fluor>14.73</fluor></adp><adp><cyc>13</cyc><fluor>14.74</fluor></adp><adp><cyc>14</cyc><fluor>14.92</fluor></adp><adp><cyc>15</cyc><fluor>14.88</fluor></adp><adp><cyc>16</cyc><fluor>15.05</fluor></adp><adp><cyc>17</cyc><fluor>15.06</fluor></adp><adp><cyc>18</cyc><fluor>15.2</fluor></adp><adp><cyc>19</cyc><fluor>15.27</fluor></adp><adp><cyc>20</cyc><fluor>15.33</fluor></adp><adp><cyc>21</cyc><fluor>15.34</fluor></adp><adp><cyc>22</cyc><fluor>15.47</fluor></adp><adp><cyc>23</cyc><fluor>15.64</fluor></adp><adp><cyc>24</cyc><fluor>15.7</fluor></adp><adp><cyc>25</cyc><fluor>15.79</fluor></adp><adp><cyc>26</cyc><fluor>15.92</fluor></adp><adp><cyc>27</cyc><fluor>16.13</fluor></adp><adp><cyc>28</cyc><fluor>16.52</fluor></adp><adp><cyc>29</cyc><fluor>17.22</fluor></adp><adp><cyc>30</cyc><fluor>18.36</fluor></adp><adp><cyc>31</cyc><fluor>20.56</fluor></adp><adp><cyc>32</cyc><fluor>24.19</fluor></adp><adp><cyc>33</cyc><fluor>30.38</fluor></adp><adp><cyc>34</cyc><fluor>40.31</fluor></adp><adp><cyc>35</cyc><fluor>53.65</fluor></adp><adp><cyc>36</cyc><fluor>67.6</fluor></adp><adp><cyc>37</cyc><fluor>77.32</fluor></adp><adp><cyc>38</cyc><fluor>82.19</fluor></adp><adp><cyc>39</cyc><fluor>84.44</fluor></adp><adp><cyc>40</cyc><fluor>85.74</fluor></adp><adp><cyc>41</cyc><fluor>86.45</fluor></adp><adp><cyc>42</cyc><fluor>87.14</fluor></adp><adp><cyc>43</cyc><fluor>87.36</fluor></adp><adp><cyc>44</cyc><fluor>87.61</fluor></adp><adp><cyc>45</cyc><fluor>87.6</fluor></adp><mdp><tmp>64.92</tmp><fluor>122.06</fluor></mdp><mdp><tmp>64.86</tmp><fluor>122.36</fluor></mdp><mdp><tmp>64.74</tmp><fluor>122.48</fluor></mdp><mdp><tmp>64.65</tmp><fluor>122.83</fluor></mdp><mdp><tmp>64.77</tmp><fluor>122.82</fluor></mdp><mdp><tmp>65.04</tmp><fluor>122.51</fluor></mdp><mdp><tmp>65.44</tmp><fluor>121.98</fluor></mdp><mdp><tmp>65.76</tmp><fluor>121.36</fluor></mdp><mdp><tmp>66.09</tmp><fluor>120.43</fluor></mdp><mdp><tmp>66.41</tmp><fluor>119.47</fluor></mdp><mdp><tmp>66.65</tmp><fluor>118.53</fluor></mdp><mdp><tmp>66.88</tmp><fluor>117.68</fluor></mdp><mdp><tmp>67.12</tmp><fluor>116.6</fluor></mdp><mdp><tmp>67.36</tmp><fluor>115.78</fluor></mdp><mdp><tmp>67.56</tmp><fluor>114.77</fluor></mdp><mdp><tmp>67.8</tmp><fluor>113.78</fluor></mdp><mdp><tmp>68.06</tmp><fluor>112.81</fluor></mdp><mdp><tmp>68.3</tmp><fluor>111.79</fluor></mdp><mdp><tmp>68.48</tmp><fluor>110.73</fluor></mdp><mdp><tmp>68.7</tmp><fluor>109.85</fluor></mdp><mdp><tmp>68.95</tmp><fluor>108.95</fluor></mdp><mdp><tmp>69.22</tmp><fluor>107.96</fluor></mdp><mdp><tmp>69.39</tmp><fluor>106.81</fluor></mdp><mdp><tmp>69.62</tmp><fluor>105.94</fluor></mdp><mdp><tmp>69.83</tmp><fluor>104.98</fluor></mdp><mdp><tmp>70.06</tmp><fluor>103.91</fluor></mdp><mdp><tmp>70.26</tmp><fluor>103.04</fluor></mdp><mdp><tmp>70.45</tmp><fluor>102.03</fluor></mdp><mdp><tmp>70.67</tmp><fluor>101.14</fluor></mdp><mdp><tmp>70.91</tmp><fluor>100.1</fluor></mdp><mdp><tmp>71.11</tmp><fluor>99.3</fluor></mdp><mdp><tmp>71.31</tmp><fluor>98.35</fluor></mdp><mdp><tmp>71.52</tmp><fluor>97.42</fluor></mdp><mdp><tmp>71.75</tmp><fluor>96.59</fluor></mdp><mdp><tmp>71.98</tmp><fluor>95.65</fluor></mdp><mdp><tmp>72.19</tmp><fluor>94.74</fluor></mdp><mdp><tmp>72.4</tmp><fluor>93.97</fluor></mdp><mdp><tmp>72.62</tmp><fluor>92.77</fluor></mdp><mdp><tmp>72.83</tmp><fluor>91.86</fluor></mdp><mdp><tmp>73.01</tmp><fluor>91.22</fluor></mdp><mdp><tmp>73.23</tmp><fluor>90.38</fluor></mdp><mdp><tmp>73.43</tmp><fluor>89.21</fluor></mdp><mdp><tmp>73.67</tmp><fluor>88.59</fluor></mdp><mdp><tmp>73.9</tmp><fluor>87.62</fluor></mdp><mdp><tmp>74.04</tmp><fluor>86.79</fluor></mdp><mdp><tmp>74.28</tmp><fluor>86.16</fluor></mdp><mdp><tmp>74.49</tmp><fluor>85.3</fluor></mdp><mdp><tmp>74.74</tmp><fluor>84.14</fluor></mdp><mdp><tmp>74.95</tmp><fluor>83.39</fluor></mdp><mdp><tmp>75.15</tmp><fluor>82.46</fluor></mdp><mdp><tmp>75.35</tmp><fluor>81.61</fluor></mdp><mdp><tmp>75.56</tmp><fluor>80.79</fluor></mdp><mdp><tmp>75.77</tmp><fluor>79.83</fluor></mdp><mdp><tmp>75.97</tmp><fluor>78.84</fluor></mdp><mdp><tmp>76.2</tmp><fluor>77.9</fluor></mdp><mdp><tmp>76.45</tmp><fluor>76.87</fluor></mdp><mdp><tmp>76.58</tmp><fluor>75.81</fluor></mdp><mdp><tmp>76.83</tmp><fluor>74.79</fluor></mdp><mdp><tmp>77.07</tmp><fluor>73.64</fluor></mdp><mdp><tmp>77.27</tmp><fluor>72.39</fluor></mdp><mdp><tmp>77.47</tmp><fluor>71.31</fluor></mdp><mdp><tmp>77.68</tmp><fluor>70.11</fluor></mdp><mdp><tmp>77.88</tmp><fluor>68.9</fluor></mdp><mdp><tmp>78.12</tmp><fluor>67.73</fluor></mdp><mdp><tmp>78.32</tmp><fluor>66.5</fluor></mdp><mdp><tmp>78.49</tmp><fluor>65.24</fluor></mdp><mdp><tmp>78.73</tmp><fluor>64.03</fluor></mdp><mdp><tmp>79</tmp><fluor>62.52</fluor></mdp><mdp><tmp>79.19</tmp><fluor>60.95</fluor></mdp><mdp><tmp>79.37</tmp><fluor>59.27</fluor></mdp><mdp><tmp>79.58</tmp><fluor>57.76</fluor></mdp><mdp><tmp>79.86</tmp><fluor>56.35</fluor></mdp><mdp><tmp>80.01</tmp><fluor>55.01</fluor></mdp><mdp><tmp>80.22</tmp><fluor>54.05</fluor></mdp><mdp><tmp>80.41</tmp><fluor>53.24</fluor></mdp><mdp><tmp>80.68</tmp><fluor>52.39</fluor></mdp><mdp><tmp>80.89</tmp><fluor>51.74</fluor></mdp><mdp><tmp>81.05</tmp><fluor>51</fluor></mdp><mdp><tmp>81.27</tmp><fluor>50.02</fluor></mdp><mdp><tmp>81.51</tmp><fluor>48.98</fluor></mdp><mdp><tmp>81.71</tmp><fluor>48.01</fluor></mdp><mdp><tmp>81.91</tmp><fluor>46.69</fluor></mdp><mdp><tmp>82.12</tmp><fluor>45.46</fluor></mdp><mdp><tmp>82.33</tmp><fluor>43.84</fluor></mdp><mdp><tmp>82.56</tmp><fluor>42.35</fluor></mdp><mdp><tmp>82.77</tmp><fluor>40.6</fluor></mdp><mdp><tmp>82.96</tmp><fluor>38.7</fluor></mdp><mdp><tmp>83.15</tmp><fluor>36.69</fluor></mdp><mdp><tmp>83.37</tmp><fluor>34.11</fluor></mdp><mdp><tmp>83.64</tmp><fluor>31.19</fluor></mdp><mdp><tmp>83.84</tmp><fluor>27.88</fluor></mdp><mdp><tmp>84.03</tmp><fluor>24.69</fluor></mdp><mdp><tmp>84.23</tmp><fluor>21.65</fluor></mdp><mdp><tmp>84.47</tmp><fluor>18.94</fluor></mdp><mdp><tmp>84.65</tmp><fluor>16.96</fluor></mdp><mdp><tmp>84.83</tmp><fluor>15.74</fluor></mdp><mdp><tmp>85.06</tmp><fluor>15.08</fluor></mdp><mdp><tmp>85.31</tmp><fluor>14.68</fluor></mdp><mdp><tmp>85.48</tmp><fluor>14.3</fluor></mdp><mdp><tmp>85.73</tmp><fluor>14.08</fluor></mdp><mdp><tmp>85.94</tmp><fluor>13.86</fluor></mdp><mdp><tmp>86.14</tmp><fluor>13.58</fluor></mdp><mdp><tmp>86.39</tmp><fluor>13.31</fluor></mdp><mdp><tmp>86.57</tmp><fluor>13.04</fluor></mdp><mdp><tmp>86.75</tmp><fluor>12.71</fluor></mdp><mdp><tmp>86.97</tmp><fluor>12.41</fluor></mdp><mdp><tmp>87.2</tmp><fluor>12.04</fluor></mdp><mdp><tmp>87.44</tmp><fluor>11.63</fluor></mdp><mdp><tmp>87.63</tmp><fluor>11.25</fluor></mdp><mdp><tmp>87.84</tmp><fluor>10.76</fluor></mdp><mdp><tmp>88.05</tmp><fluor>10.33</fluor></mdp><mdp><tmp>88.3</tmp><fluor>9.89</fluor></mdp><mdp><tmp>88.48</tmp><fluor>9.51</fluor></mdp><mdp><tmp>88.67</tmp><fluor>9.12</fluor></mdp><mdp><tmp>88.89</tmp><fluor>8.8</fluor></mdp><mdp><tmp>89.16</tmp><fluor>8.54</fluor></mdp><mdp><tmp>89.34</tmp><fluor>8.25</fluor></mdp><mdp><tmp>89.53</tmp><fluor>8.06</fluor></mdp><mdp><tmp>89.75</tmp><fluor>7.84</fluor></mdp><mdp><tmp>89.99</tmp><fluor>7.71</fluor></mdp><mdp><tmp>90.18</tmp><fluor>7.55</fluor></mdp><mdp><tmp>90.4</tmp><fluor>7.37</fluor></mdp><mdp><tmp>90.59</tmp><fluor>7.33</fluor></mdp><mdp><tmp>90.78</tmp><fluor>7.17</fluor></mdp><mdp><tmp>90.99</tmp><fluor>7.11</fluor></mdp><mdp><tmp>91.27</tmp><fluor>7.05</fluor></mdp><mdp><tmp>91.43</tmp><fluor>6.9</fluor></mdp><mdp><tmp>91.68</tmp><fluor>6.85</fluor></mdp><mdp><tmp>91.9</tmp><fluor>6.78</fluor></mdp><mdp><tmp>92.13</tmp><fluor>6.72</fluor></mdp><mdp><tmp>92.31</tmp><fluor>6.65</fluor></mdp><mdp><tmp>92.48</tmp><fluor>6.55</fluor></mdp><mdp><tmp>92.69</tmp><fluor>6.5</fluor></mdp><mdp><tmp>92.95</tmp><fluor>6.41</fluor></mdp><mdp><tmp>93.18</tmp><fluor>6.42</fluor></mdp><mdp><tmp>93.33</tmp><fluor>6.33</fluor></mdp><mdp><tmp>93.53</tmp><fluor>6.29</fluor></mdp><mdp><tmp>93.76</tmp><fluor>6.22</fluor></mdp><mdp><tmp>93.94</tmp><fluor>6.18</fluor></mdp><mdp><tmp>94.21</tmp><fluor>6.09</fluor></mdp><mdp><tmp>94.41</tmp><fluor>6.07</fluor></mdp><mdp><tmp>94.62</tmp><fluor>6.01</fluor></mdp><mdp><tmp>94.82</tmp><fluor>5.97</fluor></mdp><mdp><tmp>95.06</tmp><fluor>5.91</fluor></mdp><mdp><tmp>95.24</tmp><fluor>5.84</fluor></mdp><mdp><tmp>95.44</tmp><fluor>5.83</fluor></mdp><mdp><tmp>95.64</tmp><fluor>5.76</fluor></mdp><mdp><tmp>95.86</tmp><fluor>5.75</fluor></mdp><mdp><tmp>96.1</tmp><fluor>5.69</fluor></mdp><mdp><tmp>96.33</tmp><fluor>5.64</fluor></mdp><mdp><tmp>96.46</tmp><fluor>5.63</fluor></mdp><mdp><tmp>96.69</tmp><fluor>5.54</fluor></mdp></data></react></run></experiment></rdml>
